# Supplementary material for: tert-Butyl 2-(dihydroxyboryl)pyrrole-1-carboxylate
Source: Acta Crystallogr Sect E Struct Rep Online. 2008 May 10;64(Pt 6):o1054. doi: 10.1107/S1600536808013482 (PMC2961599; doi:10.1107/S1600536808013482)
Supplement: Supplementary file 2 [file e-64-o1054-Isup2.hkl]

# 
# h,k,l, Fc-squared, Fo-squared, sigma(Fo-squared) and status flag 
# 
data_I
_shelx_title ' TK128_2 in Pbca' 
_shelx_refln_list_code          4 
_shelx_F_calc_maximum      181.30 
_exptl_crystal_F_000       896.00 
_reflns_d_resolution_high  0.7398 
 
loop_ 
 _symmetry_equiv_pos_as_xyz 
 'x, y, z' 
 '-x+1/2, -y, z+1/2' 
 '-x, y+1/2, -z+1/2' 
 'x+1/2, -y+1/2, -z' 
 '-x, -y, -z' 
 'x-1/2, y, -z-1/2' 
 'x, -y-1/2, z-1/2' 
 '-x-1/2, y-1/2, z' 
 
_cell_length_a    12.9179 
_cell_length_b     9.5885 
_cell_length_c    17.5811 
_cell_angle_alpha  90.000 
_cell_angle_beta   90.000 
_cell_angle_gamma  90.000 
 
_shelx_F_squared_multiplier     1.000 
 
loop_ 
 _refln_index_h 
 _refln_index_k 
 _refln_index_l 
 _refln_F_squared_calc 
 _refln_F_squared_meas 
 _refln_F_squared_sigma 
 _refln_observed_status 
   2   0   0    22744.97    23010.28     53.15 o 
   4   0   0    17107.80    17157.23     56.56 o 
   6   0   0     9202.34     9172.48     36.17 o 
   8   0   0      832.91      899.92     14.00 o 
  10   0   0     2210.40     2352.06     33.36 o 
  12   0   0      240.49      233.68     15.57 o 
  14   0   0     1984.20     2068.51     39.24 o 
  16   0   0       40.14       30.72     21.38 o 
   2   1   0     1981.26     1905.21     12.77 o 
   4   1   0       64.76       70.25      2.92 o 
   6   1   0        4.77        1.44      3.00 o 
   8   1   0       12.63       23.18      3.86 o 
  10   1   0      146.15      142.95      7.08 o 
  12   1   0      130.97      134.77     10.69 o 
  14   1   0       96.75       91.67     14.91 o 
  16   1   0      165.96      188.02     21.60 o 
   0   2   0    28036.29    26905.39     66.65 o 
   2   2   0      654.84      651.16      5.82 o 
   4   2   0      847.91      844.53     10.24 o 
   6   2   0      141.42      169.92      5.55 o 
   8   2   0      834.97      733.80     10.99 o 
  10   2   0     1950.38     1894.68     25.38 o 
  12   2   0       98.18       90.18     10.96 o 
  14   2   0       21.11       13.65     13.62 o 
  16   2   0       70.91       90.98     17.49 o 
   2   3   0      436.41      419.15      6.23 o 
   4   3   0       17.51       15.58      2.80 o 
   6   3   0       23.70       21.71      3.98 o 
   8   3   0        1.61       -1.78      5.72 o 
  10   3   0      628.17      646.17     16.39 o 
  12   3   0      358.17      340.76     14.35 o 
  14   3   0      483.83      477.43     18.18 o 
  16   3   0      221.84      233.90     24.27 o 
   0   4   0     7875.30     8279.29     26.32 o 
   2   4   0     1307.11     1301.93      8.66 o 
   4   4   0     2231.43     2332.19     14.71 o 
   6   4   0     1600.48     1735.14     16.05 o 
   8   4   0        0.02        0.73      6.17 o 
  10   4   0      554.96      592.03     16.56 o 
  12   4   0       83.54       78.13     12.68 o 
  14   4   0       23.28       21.75     13.78 o 
  16   4   0      170.15      162.94     31.04 o 
   2   5   0        8.16        6.20      2.97 o 
   4   5   0     1166.15     1151.40     12.51 o 
   6   5   0     1424.17     1533.87     14.19 o 
   8   5   0     2529.87     2469.28     28.65 o 
  10   5   0      445.27      423.08     15.00 o 
  12   5   0      416.07      382.67     16.53 o 
  14   5   0       75.48       66.92     16.99 o 
   0   6   0        2.90        4.98      4.47 o 
   2   6   0      602.44      615.76      8.96 o 
   4   6   0      183.94      165.88      6.02 o 
   6   6   0     1221.96     1196.59     24.07 o 
   8   6   0       84.08       70.91     10.79 o 
  10   6   0      764.88      730.83     19.73 o 
  12   6   0       11.35       17.33     13.29 o 
  14   6   0        0.00       -4.41     17.41 o 
   2   7   0       71.50       54.42      6.40 o 
   4   7   0     1192.15     1098.91     15.36 o 
   6   7   0      439.38      408.02     13.39 o 
   8   7   0      533.59      515.27     16.08 o 
  10   7   0      174.83      191.08     16.43 o 
  12   7   0      504.07      534.62     23.24 o 
  14   7   0      102.58      104.02     38.90 o 
   0   8   0     6589.67     6694.03     56.60 o 
   2   8   0       12.40       14.86      7.60 o 
   4   8   0      406.28      369.44      9.88 o 
   6   8   0       28.94       36.93      9.98 o 
   8   8   0       36.30       42.60     11.53 o 
  10   8   0      539.16      527.05     19.13 o 
  12   8   0      140.72      170.77     19.72 o 
   2   9   0      214.84      220.44     10.84 o 
   4   9   0      536.39      499.79     20.44 o 
   6   9   0      148.34      183.76     13.00 o 
   8   9   0      776.45      857.89     21.61 o 
  10   9   0      126.48      145.20     19.98 o 
  12   9   0        5.31        0.00     34.37 o 
   0  10   0     5486.25     5706.61     60.39 o 
   2  10   0      403.66      427.43     14.39 o 
   4  10   0       45.01       40.01     13.73 o 
   6  10   0      669.58      716.98     26.17 o 
   8  10   0      181.52      170.42     23.78 o 
  10  10   0      119.41      125.03     28.60 o 
   2  11   0      533.25      608.86     17.02 o 
   4  11   0      186.46      184.00     20.38 o 
   6  11   0       26.67        9.31     21.79 o 
   0  12   0      471.84      510.30     26.23 o 
   2  12   0      119.35      142.03     21.89 o 
   4  12   0      441.46      502.17     32.42 o 
   1   1   1     8905.76     8595.07     14.10 o 
   2   1   1    10696.00    10229.64     14.81 o 
   3   1   1     1933.04     1920.92      6.80 o 
   4   1   1      477.70      454.83      4.13 o 
   5   1   1      216.38      212.67      3.15 o 
   6   1   1      900.22      974.00      6.20 o 
   7   1   1      192.00      193.62      3.64 o 
   8   1   1      309.95      312.51      4.78 o 
   9   1   1      832.41      862.11      8.46 o 
  10   1   1       24.60       26.87      4.26 o 
  11   1   1      181.52      181.51      6.75 o 
  12   1   1      939.38      946.14     13.41 o 
  13   1   1        0.86       -1.34      6.78 o 
  14   1   1      385.48      416.86     11.38 o 
  15   1   1      103.30       96.76     12.10 o 
  16   1   1       30.60       33.15     12.00 o 
  17   1   1       72.91       86.50     37.77 o 
   0   2   1      419.67      381.69      5.00 o 
   1   2   1      138.66      142.69      2.68 o 
   2   2   1     1321.99     1221.55      5.43 o 
   3   2   1      665.11      598.21      4.90 o 
   4   2   1      943.46      981.92      6.59 o 
   5   2   1     1692.35     1863.69      8.43 o 
   6   2   1        0.67        3.38      2.18 o 
   7   2   1     5506.83     5682.83     20.66 o 
   8   2   1       19.37        8.26      3.09 o 
   9   2   1      880.68      862.39     10.03 o 
  10   2   1      400.95      378.99      7.69 o 
  11   2   1     1028.17     1064.86     14.84 o 
  12   2   1       53.41       43.55      7.33 o 
  13   2   1      411.49      430.15     11.86 o 
  14   2   1       24.23       19.65      8.70 o 
  15   2   1       49.19       38.60     10.72 o 
  16   2   1       47.20       48.81     12.11 o 
   1   3   1     8287.53     8121.36     15.06 o 
   2   3   1      121.59      120.17      2.55 o 
   3   3   1     1647.75     1633.59      6.93 o 
   4   3   1      634.26      644.16      5.51 o 
   5   3   1      441.56      510.31      5.28 o 
   6   3   1     1174.48     1158.18      7.98 o 
   7   3   1       95.68       77.15      3.95 o 
   8   3   1      229.40      230.65      6.06 o 
   9   3   1      942.26     1013.39     13.27 o 
  10   3   1      440.07      426.14      9.87 o 
  11   3   1      402.94      386.09     10.31 o 
  12   3   1      656.24      679.24     13.36 o 
  13   3   1      711.60      718.45     14.16 o 
  14   3   1        0.33       -3.33      9.34 o 
  15   3   1      291.03      292.42     12.59 o 
  16   3   1       85.66       92.28     13.80 o 
   0   4   1      925.55     1053.74      7.30 o 
   1   4   1      609.24      643.66      4.85 o 
   2   4   1      879.56      913.24      5.85 o 
   3   4   1      759.33      774.18      5.56 o 
   4   4   1      126.77      141.50      3.17 o 
   5   4   1       11.57       14.69      2.47 o 
   6   4   1     1191.53     1235.74      8.75 o 
   7   4   1        0.00       -2.33      4.06 o 
   8   4   1        0.46       -2.63      4.93 o 
   9   4   1      700.58      714.69     11.87 o 
  10   4   1       77.65       79.55      7.15 o 
  11   4   1       39.78       39.56      7.11 o 
  12   4   1     1100.23     1121.37     16.83 o 
  13   4   1        4.56        7.41      8.74 o 
  14   4   1        0.35       -3.18      9.66 o 
  15   4   1        0.14       -3.63     11.05 o 
  16   4   1        0.34       -0.99     23.45 o 
   1   5   1      203.22      203.32      3.02 o 
   2   5   1      803.37      869.69      6.16 o 
   3   5   1      119.79      119.54      3.12 o 
   4   5   1       99.44      103.68      3.67 o 
   5   5   1      153.61      137.96      4.05 o 
   6   5   1      150.61      156.30      4.63 o 
   7   5   1        6.15        9.90      4.65 o 
   8   5   1       81.97       76.79      6.28 o 
   9   5   1      193.58      192.48      8.30 o 
  10   5   1        8.63        6.54      6.09 o 
  11   5   1        3.85       -0.10      7.14 o 
  12   5   1       91.39       85.47      9.70 o 
  13   5   1        4.35        0.44      9.22 o 
  14   5   1        1.94        6.55     10.95 o 
  15   5   1       80.42       77.38     12.59 o 
   0   6   1     2187.72     2192.18     12.02 o 
   1   6   1       90.79       88.30      3.05 o 
   2   6   1      306.04      311.22      4.72 o 
   3   6   1       22.85       20.12      3.60 o 
   4   6   1      563.26      596.94      7.61 o 
   5   6   1       44.06       30.66      4.54 o 
   6   6   1      289.87      299.65      6.85 o 
   7   6   1      983.72      994.67     14.60 o 
   8   6   1       62.96       50.19      7.30 o 
   9   6   1        0.02       -4.51      6.54 o 
  10   6   1       19.97       23.49      7.31 o 
  11   6   1        0.65       -2.23      7.69 o 
  12   6   1      285.31      289.49     10.88 o 
  13   6   1        2.44        1.41     10.20 o 
  14   6   1       45.65       52.11     11.55 o 
  15   6   1       56.80       68.81     25.37 o 
   1   7   1     1457.85     1514.54      9.84 o 
   2   7   1      697.37      673.36      7.45 o 
   3   7   1        2.74       -0.97      3.86 o 
   4   7   1      229.80      223.80      5.71 o 
   5   7   1        4.27        2.28      5.36 o 
   6   7   1       37.37       30.12      6.54 o 
   7   7   1       20.27       11.31      7.22 o 
   8   7   1      200.08      197.28      9.37 o 
   9   7   1      222.58      210.94     10.25 o 
  10   7   1        9.96       12.17      9.05 o 
  11   7   1        4.84        2.27      8.89 o 
  12   7   1      434.22      482.55     13.66 o 
  13   7   1       90.49      109.53     13.57 o 
  14   7   1      131.24      139.10     28.52 o 
   0   8   1       38.60       37.46      7.48 o 
   1   8   1      101.36       96.20      6.22 o 
   2   8   1       80.33       72.34      5.69 o 
   3   8   1      127.03      120.87      6.56 o 
   4   8   1       95.16       84.65      6.68 o 
   5   8   1     1870.66     1864.85     16.87 o 
   6   8   1       31.17       26.58      6.53 o 
   7   8   1      378.66      363.88      9.52 o 
   8   8   1       23.70       26.03      7.84 o 
   9   8   1      167.88      162.53     10.57 o 
  10   8   1      480.70      524.00     13.21 o 
  11   8   1       23.79       27.21     10.54 o 
  12   8   1       10.36       11.22     13.77 o 
  13   8   1      222.49      177.55     43.97 o 
   1   9   1     1583.28     1510.31     15.27 o 
   2   9   1      914.02      927.69     12.41 o 
   3   9   1       37.33       30.74      6.72 o 
   4   9   1      125.77      112.74      9.39 o 
   5   9   1       18.15        5.80      9.55 o 
   6   9   1      107.08      104.08     10.32 o 
   7   9   1      154.90      128.56     10.21 o 
   8   9   1        9.24        3.06      8.93 o 
   9   9   1      153.58      119.85     11.26 o 
  10   9   1       16.69       16.35     11.66 o 
  11   9   1        4.56        6.90     12.23 o 
  12   9   1      171.96      173.65     24.85 o 
   0  10   1      197.30      201.52     14.27 o 
   1  10   1       10.31       12.48      8.24 o 
   2  10   1       36.11       28.69      8.05 o 
   3  10   1      269.20      290.40      9.97 o 
   4  10   1        0.02       -1.82      8.54 o 
   5  10   1      202.32      207.65     14.92 o 
   6  10   1        2.17        2.58     12.03 o 
   7  10   1       19.13       23.95     12.07 o 
   8  10   1       11.76       11.86     15.26 o 
   9  10   1        0.50        1.58     13.65 o 
  10  10   1       59.42       65.90     15.41 o 
  11  10   1       40.47       31.57     38.42 o 
   1  11   1        0.65        1.55      8.94 o 
   2  11   1        5.01        3.12      9.61 o 
   3  11   1       11.95       16.97     10.82 o 
   4  11   1        0.07       -1.70     10.41 o 
   5  11   1       42.33       32.89     12.57 o 
   6  11   1       11.17       12.99     17.62 o 
   7  11   1       17.72       16.15     18.47 o 
   8  11   1       16.04        7.51     35.98 o 
   0  12   1       44.05       51.58     16.02 o 
   1  12   1        7.12        7.29     12.82 o 
   2  12   1       53.95       53.77     14.62 o 
   3  12   1        0.06       -0.13     13.97 o 
   4  12   1       35.82       37.03     15.26 o 
   5  12   1      112.31      141.47     22.86 o 
   6  12   1        0.00        6.44     26.49 o 
   1   0   2      207.34      224.45      6.20 o 
   2   0   2    10294.08     9903.09     19.90 o 
   3   0   2      740.94      720.26      6.83 o 
   4   0   2      929.12      863.29      7.42 o 
   5   0   2     6365.88     6211.01     23.61 o 
   6   0   2        0.08        4.81      3.45 o 
   7   0   2      809.56      823.50      9.37 o 
   8   0   2     5371.83     5682.25     25.13 o 
   9   0   2        6.50        3.36      4.73 o 
  10   0   2      699.53      682.48     11.82 o 
  11   0   2      165.79      148.87      9.46 o 
  12   0   2      207.89      206.12     10.61 o 
  13   0   2       77.72       67.65     10.54 o 
  14   0   2     1111.70     1194.86     25.10 o 
  15   0   2      170.49      211.03     18.81 o 
  16   0   2      947.00     1003.68     25.85 o 
  17   0   2       43.56       53.08     34.31 o 
   1   1   2     5190.39     4969.66      9.21 o 
   2   1   2      679.76      704.27      3.82 o 
   3   1   2      767.82      727.78      4.12 o 
   4   1   2      478.70      486.28      4.37 o 
   5   1   2       87.91       84.66      2.80 o 
   6   1   2        9.28        5.07      2.13 o 
   7   1   2       14.93       10.08      2.44 o 
   8   1   2      495.43      479.71      6.28 o 
   9   1   2       15.05       20.65      3.74 o 
  10   1   2      193.03      188.98      6.17 o 
  11   1   2      208.29      204.89      6.77 o 
  12   1   2       90.49       89.20      7.80 o 
  13   1   2      228.87      222.17      9.17 o 
  14   1   2      284.96      296.88     10.48 o 
  15   1   2       41.44       38.50      9.63 o 
  16   1   2        1.47        4.50     13.27 o 
  17   1   2        0.87      -12.98     26.58 o 
   0   2   2     3409.86     3263.04     10.70 o 
   1   2   2      185.81      202.53      2.54 o 
   2   2   2      770.72      745.09      4.47 o 
   3   2   2      791.03      838.02      5.45 o 
   4   2   2      883.08      851.91      5.63 o 
   5   2   2     1748.63     1788.83      8.65 o 
   6   2   2     1685.67     1811.29      9.83 o 
   7   2   2       72.89       61.85      3.37 o 
   8   2   2        0.71        1.25      3.01 o 
   9   2   2       20.70       19.48      3.66 o 
  10   2   2      959.78     1005.59     11.41 o 
  11   2   2      889.85      902.54     11.62 o 
  12   2   2       24.95       34.37      6.04 o 
  13   2   2      397.62      381.93     11.29 o 
  14   2   2      129.67      125.87     10.35 o 
  15   2   2        1.65        2.26      9.87 o 
  16   2   2        5.17        3.19     10.95 o 
   1   3   2      222.65      234.32      3.59 o 
   2   3   2      751.46      704.98      4.90 o 
   3   3   2     4297.69     4344.71     12.36 o 
   4   3   2      296.06      321.78      3.74 o 
   5   3   2     1461.74     1549.28      8.18 o 
   6   3   2     1387.20     1369.91      9.55 o 
   7   3   2        0.99       -0.14      3.27 o 
   8   3   2      213.89      208.76      5.24 o 
   9   3   2      450.06      472.54      8.16 o 
  10   3   2        2.97        2.07      5.71 o 
  11   3   2      540.86      566.00     11.79 o 
  12   3   2       27.75       18.83      7.10 o 
  13   3   2       79.41       80.32      9.89 o 
  14   3   2       64.46       75.78     10.58 o 
  15   3   2       24.70       18.57     10.54 o 
  16   3   2       10.50        9.97     12.23 o 
   0   4   2    10708.09    11305.69     26.11 o 
   1   4   2      195.73      200.54      2.87 o 
   2   4   2      653.88      700.15      5.07 o 
   3   4   2      696.87      718.32      5.31 o 
   4   4   2      323.63      361.29      4.19 o 
   5   4   2       38.27       32.69      2.71 o 
   6   4   2     1135.79     1205.94      9.29 o 
   7   4   2       25.84       29.18      4.03 o 
   8   4   2      131.57      122.34      6.17 o 
   9   4   2       46.25       39.98      6.07 o 
  10   4   2       19.53       13.68      6.15 o 
  11   4   2      389.49      365.22     10.46 o 
  12   4   2      163.50      167.44      9.75 o 
  13   4   2       38.52       32.94      8.84 o 
  14   4   2        1.21       -0.62      8.95 o 
  15   4   2       76.29       85.06     11.52 o 
  16   4   2       41.23       24.84     33.12 o 
   1   5   2     1824.93     1846.81      8.14 o 
   2   5   2     2252.40     2403.70      9.94 o 
   3   5   2     1326.93     1484.56      8.05 o 
   4   5   2       21.86       16.19      2.76 o 
   5   5   2     1422.41     1536.98     10.47 o 
   6   5   2      585.92      597.84      8.11 o 
   7   5   2       57.18       52.32      4.96 o 
   8   5   2     1403.14     1420.50     13.51 o 
   9   5   2      144.80      143.73      6.55 o 
  10   5   2      939.72      970.20     13.70 o 
  11   5   2      229.84      242.56      9.07 o 
  12   5   2        5.17        7.29      7.85 o 
  13   5   2        7.87        0.91      8.46 o 
  14   5   2      223.64      207.88     12.62 o 
  15   5   2       23.64       23.09     12.41 o 
   0   6   2      340.15      317.61      6.11 o 
   1   6   2      754.26      750.59      5.92 o 
   2   6   2      541.00      537.54      6.11 o 
   3   6   2      961.79      982.61      8.85 o 
   4   6   2       23.04       32.82      4.10 o 
   5   6   2      291.43      277.65      6.33 o 
   6   6   2      649.45      617.09      9.25 o 
   7   6   2      620.20      627.13     10.03 o 
   8   6   2        3.53       -0.46      6.17 o 
   9   6   2       24.66       18.33      6.58 o 
  10   6   2       17.58       19.32      6.83 o 
  11   6   2      445.61      462.24     11.36 o 
  12   6   2       35.52       42.14      9.88 o 
  13   6   2      307.82      297.44     12.31 o 
  14   6   2       72.98       79.24     12.55 o 
   1   7   2      244.57      248.52      5.14 o 
   2   7   2      861.63      930.28      8.57 o 
   3   7   2       16.31       21.32      4.32 o 
   4   7   2      302.44      285.15      6.13 o 
   5   7   2      118.30       99.45      6.34 o 
   6   7   2      170.65      152.48      7.62 o 
   7   7   2       29.16       28.64      6.69 o 
   8   7   2       36.56       37.10      7.53 o 
   9   7   2      194.58      201.57     10.97 o 
  10   7   2      126.18      121.79     10.51 o 
  11   7   2       32.73       26.15      8.96 o 
  12   7   2       64.87       62.90     11.37 o 
  13   7   2      147.41      143.32     17.46 o 
  14   7   2        2.04       11.79     32.11 o 
   0   8   2     2162.37     2034.52     19.89 o 
   1   8   2       60.75       50.02      5.51 o 
   2   8   2       68.70       57.21      5.87 o 
   3   8   2       65.53       43.48      6.68 o 
   4   8   2      317.45      337.60      8.22 o 
   5   8   2      227.59      228.56      7.30 o 
   6   8   2      566.63      591.68     13.39 o 
   7   8   2       13.67        7.14      7.44 o 
   8   8   2      220.60      228.37     10.40 o 
   9   8   2       34.31       39.23      9.12 o 
  10   8   2      108.70      119.69     12.83 o 
  11   8   2      305.33      342.49     14.62 o 
  12   8   2       36.00       45.42     13.39 o 
  13   8   2       79.39       93.51     21.89 o 
   1   9   2       27.25       18.53      6.71 o 
   2   9   2        1.03        2.07      6.04 o 
   3   9   2       12.82        8.97      6.84 o 
   4   9   2       56.33       49.57      9.03 o 
   5   9   2        4.86        5.56      8.57 o 
   6   9   2      485.32      530.60     13.18 o 
   7   9   2        2.62        1.97      8.02 o 
   8   9   2     1220.99     1347.94     18.89 o 
   9   9   2       21.24       21.24     10.15 o 
  10   9   2        1.22       -1.01     11.19 o 
  11   9   2        2.69       -0.58     12.87 o 
  12   9   2       75.62       55.97     21.58 o 
   0  10   2        0.69       -3.76      9.90 o 
   1  10   2       99.27       96.56      9.02 o 
   2  10   2      100.60       82.98      9.77 o 
   3  10   2      121.36      134.95     10.64 o 
   4  10   2       82.00       71.96     10.60 o 
   5  10   2      131.31      133.22     12.98 o 
   6  10   2       36.86       39.49     14.43 o 
   7  10   2       70.84       80.82     16.26 o 
   8  10   2       63.87       54.16     14.09 o 
   9  10   2        9.53        8.04     15.48 o 
  10  10   2      415.18      454.92     25.81 o 
   1  11   2       24.34       23.93      9.22 o 
   2  11   2       72.24       65.23     11.08 o 
   3  11   2       59.18       71.67     13.42 o 
   4  11   2        0.13        1.38     11.64 o 
   5  11   2        0.23       -8.19     12.64 o 
   6  11   2       86.83      113.87     21.44 o 
   7  11   2       34.33       49.63     20.44 o 
   8  11   2       30.99       32.53     36.10 o 
   0  12   2        0.01       -6.55     18.09 o 
   1  12   2        0.83      -11.47     15.17 o 
   2  12   2      116.05      134.59     18.46 o 
   3  12   2        5.94        7.99     16.60 o 
   4  12   2       18.11       26.31     14.85 o 
   5  12   2       15.35       14.08     19.33 o 
   6  12   2        2.67       -0.73     24.64 o 
   1   1   3     8123.96     7821.23     12.04 o 
   2   1   3    32868.95    33457.36     32.66 o 
   3   1   3    13464.37    13120.67     16.23 o 
   4   1   3     2673.88     2658.85      8.22 o 
   5   1   3     3331.94     3283.52     10.52 o 
   6   1   3       15.37       16.70      2.56 o 
   7   1   3     2680.16     2760.93     12.41 o 
   8   1   3      568.76      607.41      6.73 o 
   9   1   3       61.84       58.43      4.30 o 
  10   1   3        3.64        1.14      4.22 o 
  11   1   3      368.51      362.14      8.11 o 
  12   1   3        2.69       -0.18      5.79 o 
  13   1   3      251.66      254.55      9.50 o 
  14   1   3       13.80        2.53      8.01 o 
  15   1   3        9.13        6.49      9.64 o 
  16   1   3       10.41       -2.19     12.40 o 
  17   1   3        1.19       -2.59     24.50 o 
   0   2   3     5108.57     5064.75     14.56 o 
   1   2   3        3.24        5.50      1.62 o 
   2   2   3      168.78      160.00      2.73 o 
   3   2   3     1821.24     1851.34      7.36 o 
   4   2   3     1119.76     1178.85      5.73 o 
   5   2   3       51.33       53.89      2.51 o 
   6   2   3     1098.48     1105.99      6.93 o 
   7   2   3      220.25      233.22      4.42 o 
   8   2   3      105.00       96.80      3.98 o 
   9   2   3       25.23       21.14      4.00 o 
  10   2   3        1.58        1.23      4.07 o 
  11   2   3        5.60        5.69      5.32 o 
  12   2   3       95.69       83.37      7.40 o 
  13   2   3        0.20       -2.52      6.39 o 
  14   2   3       36.02       37.51      8.63 o 
  15   2   3        0.61        1.00     10.18 o 
  16   2   3        1.58       -2.90     11.80 o 
   1   3   3      888.17      920.59      5.50 o 
   2   3   3       95.12       97.04      2.61 o 
   3   3   3      224.70      229.81      3.20 o 
   4   3   3     1108.09     1199.33      6.10 o 
   5   3   3      282.80      286.85      3.94 o 
   6   3   3       21.15       18.75      2.72 o 
   7   3   3       66.28       78.80      3.49 o 
   8   3   3      252.06      248.03      5.37 o 
   9   3   3      577.61      573.57      8.09 o 
  10   3   3       33.87       33.78      5.50 o 
  11   3   3      131.61      121.96      7.36 o 
  12   3   3       34.86       39.97      7.27 o 
  13   3   3      501.07      521.31     11.91 o 
  14   3   3        0.04        2.47      9.08 o 
  15   3   3      563.04      624.64     14.13 o 
  16   3   3       31.70       27.63     13.16 o 
   0   4   3       41.07       28.98      3.07 o 
   1   4   3     3777.21     3966.80     11.67 o 
   2   4   3      581.91      578.37      5.82 o 
   3   4   3     1314.15     1424.07      7.87 o 
   4   4   3     6010.34     6404.67     15.41 o 
   5   4   3       52.81       58.40      3.02 o 
   6   4   3      315.87      327.02      5.19 o 
   7   4   3      814.42      898.06      9.00 o 
   8   4   3      540.10      558.07      7.79 o 
   9   4   3        4.82       -2.84      5.27 o 
  10   4   3     3257.53     3283.79     23.00 o 
  11   4   3       11.54       10.13      5.79 o 
  12   4   3      138.88      129.88      9.11 o 
  13   4   3       23.67       21.59      8.48 o 
  14   4   3       11.71        8.95      9.92 o 
  15   4   3       76.61       64.26     11.73 o 
   1   5   3      183.86      174.62      3.42 o 
   2   5   3      329.14      320.75      4.08 o 
   3   5   3      167.62      159.23      3.81 o 
   4   5   3      157.54      157.65      3.93 o 
   5   5   3       34.76       29.34      3.71 o 
   6   5   3        0.01       -0.38      3.82 o 
   7   5   3       54.92       46.21      5.12 o 
   8   5   3       20.36       18.86      5.07 o 
   9   5   3       62.25       56.90      6.20 o 
  10   5   3        0.06       -2.82      5.99 o 
  11   5   3        0.01       -2.78      6.88 o 
  12   5   3       56.88       55.59      9.05 o 
  13   5   3        0.56       -1.19      9.27 o 
  14   5   3       67.87       62.66     11.71 o 
  15   5   3       75.46       72.64     14.01 o 
   0   6   3     1610.45     1611.55     12.49 o 
   1   6   3      809.44      813.33      7.45 o 
   2   6   3      371.47      398.22      5.63 o 
   3   6   3      331.67      354.27      6.02 o 
   4   6   3      922.13      973.64      9.17 o 
   5   6   3     1240.49     1156.62     11.15 o 
   6   6   3       64.48       64.26      5.64 o 
   7   6   3      875.47      820.79      9.95 o 
   8   6   3        3.51        5.15      5.73 o 
   9   6   3       97.75       88.66      8.50 o 
  10   6   3     1871.43     1915.10     20.73 o 
  11   6   3      240.33      254.16      9.82 o 
  12   6   3      511.06      538.14     12.58 o 
  13   6   3       15.65       16.02     11.66 o 
  14   6   3        0.69        0.78     12.57 o 
   1   7   3       74.74       68.42      4.50 o 
   2   7   3      274.24      269.21      6.08 o 
   3   7   3     1448.43     1451.13     11.53 o 
   4   7   3      702.39      680.85      9.32 o 
   5   7   3       94.22      100.71      6.19 o 
   6   7   3      853.12      839.59     11.66 o 
   7   7   3      516.09      502.39     10.87 o 
   8   7   3        4.05        2.54      6.74 o 
   9   7   3      255.38      242.03      9.25 o 
  10   7   3      106.83      112.02      9.84 o 
  11   7   3      181.88      177.91     11.53 o 
  12   7   3       38.29       43.57     10.88 o 
  13   7   3       21.92       23.90     13.33 o 
  14   7   3        0.23       -1.91     35.56 o 
   0   8   3     1646.75     1572.51     17.78 o 
   1   8   3       97.91       94.80      6.19 o 
   2   8   3      171.87      149.44      5.63 o 
   3   8   3      175.22      139.64      7.52 o 
   4   8   3      196.94      191.72      8.05 o 
   5   8   3       38.48       36.37      6.48 o 
   6   8   3      451.94      438.70     10.85 o 
   7   8   3       45.68       42.42      9.81 o 
   8   8   3       63.92       72.27     11.27 o 
   9   8   3       23.82       25.01      9.81 o 
  10   8   3        0.00       -2.28     10.68 o 
  11   8   3      241.02      249.20     15.83 o 
  12   8   3        3.97        6.04     13.62 o 
  13   8   3       35.87       45.19     25.95 o 
   1   9   3      370.54      419.88      8.57 o 
   2   9   3      744.04      740.93     10.57 o 
   3   9   3       90.44       72.31      9.11 o 
   4   9   3        3.13       -0.17      7.75 o 
   5   9   3      229.66      218.54     12.02 o 
   6   9   3        0.24        0.63      9.78 o 
   7   9   3      171.26      165.95     12.96 o 
   8   9   3      141.43      133.57     14.92 o 
   9   9   3        0.25        3.81     12.02 o 
  10   9   3        1.21       -1.26     13.31 o 
  11   9   3       12.53       10.54     14.31 o 
  12   9   3        3.45        5.24     38.42 o 
   0  10   3        1.76       -2.68     10.78 o 
   1  10   3      156.48      140.38      9.46 o 
   2  10   3       14.91        9.57      9.08 o 
   3  10   3      208.15      192.08     10.89 o 
   4  10   3       68.11       70.66     10.35 o 
   5  10   3        6.59        0.05     14.43 o 
   6  10   3       34.09       26.43     14.78 o 
   7  10   3        2.25       -1.09     16.07 o 
   8  10   3       21.18       16.68     14.89 o 
   9  10   3       25.05       13.30     15.58 o 
  10  10   3       84.32       76.02     21.03 o 
   1  11   3      440.75      466.49     14.51 o 
   2  11   3      428.79      463.44     15.30 o 
   3  11   3       29.66       18.72     11.61 o 
   4  11   3      217.77      216.18     15.77 o 
   5  11   3       17.56       12.89     13.62 o 
   6  11   3      179.11      209.18     17.15 o 
   7  11   3        4.85        2.83     19.58 o 
   8  11   3       67.26       67.88     26.13 o 
   0  12   3        7.16        6.48     23.86 o 
   1  12   3       42.63       36.07     14.14 o 
   2  12   3       17.40       27.22     14.27 o 
   3  12   3       24.32       19.41     16.49 o 
   4  12   3       41.72       37.36     20.01 o 
   5  12   3      166.71      213.82     43.31 o 
   0   0   4    10861.90    10639.99     42.08 o 
   1   0   4     4381.39     4312.66     11.66 o 
   2   0   4     5783.81     5517.75     13.35 o 
   3   0   4      549.70      500.08      4.90 o 
   4   0   4     1569.87     1610.88      8.74 o 
   5   0   4     5192.43     5315.42     16.82 o 
   6   0   4     2533.10     2616.23     12.88 o 
   7   0   4      385.00      418.27      6.13 o 
   8   0   4       29.47       21.49      4.22 o 
   9   0   4      154.54      150.46      6.04 o 
  10   0   4      748.32      732.98     11.28 o 
  11   0   4     1270.92     1244.15     14.95 o 
  12   0   4      250.91      220.32     10.53 o 
  13   0   4      265.17      256.04     11.89 o 
  14   0   4      162.93      156.50     14.08 o 
  15   0   4       73.38       87.66     17.07 o 
  16   0   4        0.86        1.16     17.45 o 
  17   0   4        2.42        5.48     35.62 o 
   1   1   4     1114.41     1091.39      4.87 o 
   2   1   4    18260.56    18041.07     21.95 o 
   3   1   4     4061.13     4063.05      9.71 o 
   4   1   4     2042.18     1990.17      7.37 o 
   5   1   4      826.68      867.17      5.49 o 
   6   1   4     1582.70     1571.49      7.76 o 
   7   1   4      129.41      132.45      3.49 o 
   8   1   4      610.09      560.42      6.03 o 
   9   1   4     1724.83     1715.73     10.46 o 
  10   1   4       17.95       14.06      3.60 o 
  11   1   4      748.13      745.93      9.02 o 
  12   1   4      161.47      158.15      6.88 o 
  13   1   4        7.00        5.27      7.08 o 
  14   1   4       32.89       36.18      8.15 o 
  15   1   4       33.32       37.42     10.64 o 
  16   1   4       75.91       82.61     13.37 o 
  17   1   4       15.44       23.87     28.22 o 
   0   2   4      540.51      523.53      5.74 o 
   1   2   4     7185.70     7037.69     12.14 o 
   2   2   4     7946.92     7730.97     13.60 o 
   3   2   4      902.01      824.70      4.95 o 
   4   2   4     1089.04     1174.34      5.84 o 
   5   2   4     2421.47     2460.85      9.05 o 
   6   2   4      599.95      655.27      5.36 o 
   7   2   4      367.22      404.54      5.01 o 
   8   2   4      317.13      348.68      5.09 o 
   9   2   4       19.51       12.67      3.51 o 
  10   2   4       77.10       88.79      4.80 o 
  11   2   4      241.96      244.11      6.53 o 
  12   2   4      714.87      711.48     10.64 o 
  13   2   4       40.09       31.91      7.36 o 
  14   2   4       99.96       84.07     10.41 o 
  15   2   4      267.42      312.26     13.31 o 
  16   2   4       17.32       20.18     13.45 o 
  17   2   4        8.43        8.52     35.56 o 
   1   3   4     3330.57     3438.00      9.57 o 
   2   3   4     1763.60     1755.15      7.64 o 
   3   3   4      599.07      605.32      5.13 o 
   4   3   4       68.15       87.32      2.19 o 
   5   3   4        4.69        0.21      2.20 o 
   6   3   4      616.16      729.37      5.67 o 
   7   3   4        4.30        4.49      2.82 o 
   8   3   4      115.54      123.30      4.25 o 
   9   3   4      601.78      589.51      7.95 o 
  10   3   4      419.91      408.68      7.82 o 
  11   3   4     1106.81     1159.22     12.67 o 
  12   3   4       33.75       27.58      6.40 o 
  13   3   4        5.70        7.14      7.50 o 
  14   3   4      225.14      228.16     11.93 o 
  15   3   4      165.45      178.52     13.68 o 
  16   3   4        1.05       -3.60     18.55 o 
   0   4   4      321.30      334.77      4.95 o 
   1   4   4      876.38      883.57      5.55 o 
   2   4   4      194.65      187.85      3.60 o 
   3   4   4     1295.51     1330.31      7.73 o 
   4   4   4       40.05       33.85      2.74 o 
   5   4   4     1230.10     1277.33      8.73 o 
   6   4   4        6.79        6.83      3.32 o 
   7   4   4      455.29      484.00      6.19 o 
   8   4   4      251.72      230.73      5.34 o 
   9   4   4      246.63      212.98      6.84 o 
  10   4   4       12.39        9.80      5.51 o 
  11   4   4       22.24       14.71      6.45 o 
  12   4   4       39.22       35.32      7.91 o 
  13   4   4        4.30        2.00      8.06 o 
  14   4   4        8.39        0.95     10.17 o 
  15   4   4      177.49      184.17     14.61 o 
   1   5   4      815.81      862.05      7.17 o 
   2   5   4      460.99      438.87      5.79 o 
   3   5   4       33.50       30.85      3.22 o 
   4   5   4      366.06      402.53      5.47 o 
   5   5   4      769.01      745.31      7.61 o 
   6   5   4      129.93      137.38      4.98 o 
   7   5   4       17.10       14.90      4.32 o 
   8   5   4     1174.99     1186.52     11.59 o 
   9   5   4      131.34      134.50      6.56 o 
  10   5   4        1.58       -1.98      5.74 o 
  11   5   4      177.51      175.27      7.60 o 
  12   5   4      533.85      547.29     13.51 o 
  13   5   4        0.00       -3.53      9.67 o 
  14   5   4       13.28        4.45     10.90 o 
  15   5   4       15.48       10.17     17.47 o 
   0   6   4        0.25        1.66      4.99 o 
   1   6   4      337.30      354.48      5.42 o 
   2   6   4      895.88      918.68      8.52 o 
   3   6   4      190.70      200.34      4.68 o 
   4   6   4      366.34      375.22      6.96 o 
   5   6   4      161.53      156.90      5.59 o 
   6   6   4      360.56      340.60      6.95 o 
   7   6   4       70.95       68.54      5.75 o 
   8   6   4      191.14      168.67      6.88 o 
   9   6   4        8.91        7.27      5.95 o 
  10   6   4       11.17        6.54      8.16 o 
  11   6   4        0.16       -1.46      8.43 o 
  12   6   4       97.68       93.67     11.16 o 
  13   6   4       56.99       50.88     12.08 o 
  14   6   4        2.83       -0.82     12.96 o 
   1   7   4      105.14      104.50      5.12 o 
   2   7   4      418.59      397.07      6.96 o 
   3   7   4      601.73      605.95      8.71 o 
   4   7   4      113.49      114.25      6.02 o 
   5   7   4        0.20       -0.83      5.15 o 
   6   7   4      494.33      460.16      8.61 o 
   7   7   4      200.58      193.94      8.37 o 
   8   7   4       61.59       52.14      8.50 o 
   9   7   4      159.48      145.28     10.40 o 
  10   7   4      149.59      147.25     11.34 o 
  11   7   4      126.13       99.45     12.09 o 
  12   7   4        2.08        5.05     11.48 o 
  13   7   4       26.20       22.29     13.53 o 
   0   8   4      158.88      164.63      9.09 o 
   1   8   4      514.14      494.91      8.36 o 
   2   8   4      896.57      904.44     10.48 o 
   3   8   4      392.98      356.42      7.98 o 
   4   8   4       38.89       24.97      6.67 o 
   5   8   4     1303.70     1255.02     17.68 o 
   6   8   4      781.65      725.94     14.47 o 
   7   8   4      380.69      400.47     12.07 o 
   8   8   4      211.02      204.23     11.73 o 
   9   8   4        1.46       -0.05      9.63 o 
  10   8   4      106.61      112.98     13.74 o 
  11   8   4       32.94       30.94     12.67 o 
  12   8   4       16.66       20.65     14.09 o 
   1   9   4      395.79      419.14      9.09 o 
   2   9   4      104.01      100.05      9.30 o 
   3   9   4      307.98      274.47     10.61 o 
   4   9   4       10.99       10.11      7.75 o 
   5   9   4       22.38       18.69      9.48 o 
   6   9   4      237.29      231.88     13.23 o 
   7   9   4      159.28      159.64     14.04 o 
   8   9   4      353.78      357.48     15.65 o 
   9   9   4      133.68      137.98     17.01 o 
  10   9   4       19.06       19.72     14.50 o 
  11   9   4       77.54       69.08     15.24 o 
  12   9   4        1.36       11.26     35.09 o 
   0  10   4       99.29      109.18     14.36 o 
   1  10   4      381.29      392.22     11.67 o 
   2  10   4      293.01      301.95     12.03 o 
   3  10   4       37.50       30.43      9.85 o 
   4  10   4       23.98       22.61     10.57 o 
   5  10   4      152.86      130.43     14.55 o 
   6  10   4        0.04        1.93     14.74 o 
   7  10   4        7.23        3.91     13.68 o 
   8  10   4        4.44        3.02     14.68 o 
   9  10   4        1.92       -7.72     16.85 o 
  10  10   4       10.21       15.52     26.18 o 
   1  11   4        6.53        9.85     11.83 o 
   2  11   4      241.92      224.64     14.89 o 
   3  11   4       10.58        9.09     12.38 o 
   4  11   4       45.44       36.62     13.61 o 
   5  11   4        5.26        5.61     14.70 o 
   6  11   4       50.65       56.24     18.92 o 
   7  11   4       15.57       32.60     21.44 o 
   8  11   4      137.00      133.69     40.63 o 
   0  12   4      249.43      286.96     30.62 o 
   1  12   4       73.09       76.16     15.28 o 
   2  12   4        2.42        8.74     14.41 o 
   3  12   4        0.32        1.69     16.22 o 
   4  12   4       77.88       69.01     26.10 o 
   1   1   5     4637.71     4423.81      9.62 o 
   2   1   5    13619.84    13832.86     23.89 o 
   3   1   5      150.89      134.42      2.28 o 
   4   1   5     7245.13     7264.15     15.52 o 
   5   1   5     1394.90     1485.83      7.40 o 
   6   1   5     3263.10     3441.96     11.83 o 
   7   1   5      160.62      149.37      3.42 o 
   8   1   5       91.63       90.17      3.62 o 
   9   1   5     1367.13     1366.66      9.61 o 
  10   1   5      698.75      749.28      8.16 o 
  11   1   5      189.36      193.76      5.69 o 
  12   1   5      231.55      205.87      7.07 o 
  13   1   5      920.26      864.55     13.61 o 
  14   1   5       18.49       18.43     10.18 o 
  15   1   5      171.77      186.69     13.50 o 
  16   1   5      486.60      550.39     15.80 o 
  17   1   5       65.99       98.53     40.21 o 
   0   2   5     4164.24     3954.11     15.21 o 
   1   2   5     4493.78     4476.66     10.97 o 
   2   2   5       40.72       39.08      2.23 o 
   3   2   5      415.54      437.59      3.65 o 
   4   2   5      231.34      226.71      3.02 o 
   5   2   5      112.86      106.59      2.78 o 
   6   2   5     1131.11     1142.43      6.97 o 
   7   2   5      380.35      402.73      4.77 o 
   8   2   5       27.03       30.77      3.24 o 
   9   2   5       31.18       27.29      3.78 o 
  10   2   5      525.33      498.26      7.12 o 
  11   2   5      499.69      464.71      8.77 o 
  12   2   5     1239.23     1322.65     13.91 o 
  13   2   5       11.82       15.53      6.80 o 
  14   2   5      453.87      459.83     12.59 o 
  15   2   5        0.89        1.30     11.37 o 
  16   2   5       14.00       13.26     15.19 o 
   1   3   5     1616.31     1657.28      6.59 o 
   2   3   5     3971.98     4339.81     11.18 o 
   3   3   5      324.50      356.95      3.79 o 
   4   3   5     2905.94     3042.44     10.43 o 
   5   3   5      762.53      808.16      5.56 o 
   6   3   5      657.93      623.35      5.40 o 
   7   3   5        3.59        6.91      3.17 o 
   8   3   5      905.70      941.50      8.43 o 
   9   3   5        1.36        1.21      3.89 o 
  10   3   5        0.60       -2.99      4.66 o 
  11   3   5        1.51       -0.53      5.49 o 
  12   3   5       63.68       51.03      7.35 o 
  13   3   5       23.60       21.16      7.51 o 
  14   3   5      216.90      210.03     13.49 o 
  15   3   5        7.69        7.90     12.00 o 
  16   3   5        5.52        6.22     19.83 o 
   0   4   5      171.74      219.01      3.98 o 
   1   4   5     5904.42     6079.47     19.75 o 
   2   4   5     1043.95     1002.24      6.07 o 
   3   4   5     1682.61     1673.84      8.77 o 
   4   4   5        0.51        2.63      2.46 o 
   5   4   5        8.98       17.23      2.97 o 
   6   4   5      275.48      264.25      4.86 o 
   7   4   5      346.33      351.67      5.52 o 
   8   4   5      213.14      204.73      5.07 o 
   9   4   5      181.16      177.20      5.52 o 
  10   4   5       18.56       15.23      5.26 o 
  11   4   5      270.43      288.90      8.38 o 
  12   4   5      247.20      222.24     10.30 o 
  13   4   5        6.77        3.23      8.65 o 
  14   4   5       47.99       51.01     10.86 o 
  15   4   5       94.52       96.90     13.53 o 
   1   5   5      113.43      115.56      3.33 o 
   2   5   5      423.17      433.81      5.51 o 
   3   5   5       55.40       53.23      3.59 o 
   4   5   5      215.87      210.31      4.61 o 
   5   5   5      255.96      249.53      5.05 o 
   6   5   5      179.12      166.62      4.68 o 
   7   5   5       83.92       87.21      5.18 o 
   8   5   5      231.34      215.61      6.02 o 
   9   5   5      105.69      101.10      8.03 o 
  10   5   5       11.16       10.89      5.98 o 
  11   5   5       54.71       50.79      8.29 o 
  12   5   5       12.14       14.68      8.01 o 
  13   5   5        9.31       10.70      9.40 o 
  14   5   5        5.48        4.13     11.59 o 
  15   5   5       59.05       65.83     35.86 o 
   0   6   5     1688.52     1765.61     17.55 o 
   1   6   5      271.08      284.51      5.83 o 
   2   6   5      285.93      273.58      5.29 o 
   3   6   5        2.19       -0.49      3.56 o 
   4   6   5     1154.83     1134.90     10.90 o 
   5   6   5        7.67        3.81      4.72 o 
   6   6   5        0.56       -2.07      5.11 o 
   7   6   5      901.06      896.66     11.40 o 
   8   6   5       23.12       24.68      6.85 o 
   9   6   5       76.37       67.19      8.18 o 
  10   6   5       82.65       72.90      9.40 o 
  11   6   5      329.49      344.74     10.92 o 
  12   6   5      175.40      171.63     12.27 o 
  13   6   5        1.63       -0.88     13.24 o 
  14   6   5        2.31       -8.86     14.63 o 
   1   7   5      387.91      402.33      6.59 o 
   2   7   5      960.39      917.78     10.74 o 
   3   7   5      119.11      117.18      7.06 o 
   4   7   5     1003.59      959.36     13.22 o 
   5   7   5       46.74       42.82      5.99 o 
   6   7   5      192.83      190.20      7.93 o 
   7   7   5        1.58        0.28      6.46 o 
   8   7   5      195.78      184.15      9.43 o 
   9   7   5       53.26       51.82      9.45 o 
  10   7   5      105.08       94.80     10.72 o 
  11   7   5      172.81      186.52     12.83 o 
  12   7   5       28.68       19.64     12.31 o 
  13   7   5      236.92      245.21     17.57 o 
   0   8   5       33.77       39.11      8.31 o 
   1   8   5        3.32        4.28      5.17 o 
   2   8   5      216.59      195.00      6.39 o 
   3   8   5       10.13        4.26      6.12 o 
   4   8   5       24.14       16.39      7.00 o 
   5   8   5      453.80      448.78     11.04 o 
   6   8   5      426.94      404.71     11.91 o 
   7   8   5       50.11       40.93      9.81 o 
   8   8   5       76.26       67.63     10.86 o 
   9   8   5        0.14       -0.80      9.81 o 
  10   8   5       10.25       18.69     11.27 o 
  11   8   5       35.04       27.11     12.97 o 
  12   8   5       26.90       34.24     14.24 o 
   1   9   5      182.43      171.17      8.56 o 
   2   9   5      638.25      652.44     12.75 o 
   3   9   5       20.42       15.91      8.06 o 
   4   9   5      493.89      488.03     11.89 o 
   5   9   5       75.60       62.84     10.71 o 
   6   9   5      240.10      211.10     13.12 o 
   7   9   5       72.43       66.09     12.95 o 
   8   9   5       45.35       48.06     13.06 o 
   9   9   5      183.72      177.62     17.83 o 
  10   9   5       83.18       61.43     15.54 o 
  11   9   5        9.34        5.44     19.89 o 
   0  10   5      173.84      204.72     15.76 o 
   1  10   5      227.72      214.42     10.36 o 
   2  10   5       24.99       26.23     10.48 o 
   3  10   5      228.03      213.79     13.10 o 
   4  10   5      234.18      221.56     13.31 o 
   5  10   5       28.09       27.05     12.17 o 
   6  10   5      190.23      179.43     19.60 o 
   7  10   5        6.71        3.36     13.99 o 
   8  10   5       18.64        4.32     14.92 o 
   9  10   5        0.05       -1.70     15.98 o 
  10  10   5      103.91      108.72     38.72 o 
   1  11   5        0.80        2.84     11.72 o 
   2  11   5      287.61      298.11     15.58 o 
   3  11   5       18.95       33.64     13.33 o 
   4  11   5      415.47      496.59     18.62 o 
   5  11   5       82.87      116.61     17.40 o 
   6  11   5      286.85      338.24     19.04 o 
   7  11   5        9.63       17.47     22.55 o 
   8  11   5        1.50      -15.19     34.55 o 
   0  12   5        6.63       13.20     22.13 o 
   1  12   5      185.23      194.81     21.26 o 
   2  12   5        0.50       -6.08     15.71 o 
   3  12   5      124.28      139.80     24.05 o 
   4  12   5       53.04       57.96     38.25 o 
   0   0   6     1129.51     1158.21      9.16 o 
   1   0   6     1050.75     1052.03      6.34 o 
   2   0   6       65.81       65.45      3.20 o 
   3   0   6      621.36      619.76      5.94 o 
   4   0   6      365.78      337.29      4.96 o 
   5   0   6     8273.03     8414.75     27.13 o 
   6   0   6      649.70      773.94      7.67 o 
   7   0   6        6.26        7.31      3.82 o 
   8   0   6      932.02      958.84     11.42 o 
   9   0   6       38.00       26.44      5.38 o 
  10   0   6       77.58       81.21      7.19 o 
  11   0   6      133.07      131.73      8.26 o 
  12   0   6      175.81      177.98      8.66 o 
  13   0   6       60.29       67.54     11.04 o 
  14   0   6        0.65        1.88     13.89 o 
  15   0   6       24.12        9.37     22.49 o 
  16   0   6      101.49      113.76     25.57 o 
   1   1   6        3.21        6.21      1.74 o 
   2   1   6       26.58       20.72      2.05 o 
   3   1   6     1700.24     1737.57      6.65 o 
   4   1   6       58.00       62.24      2.18 o 
   5   1   6      853.86      849.09      5.93 o 
   6   1   6      713.05      737.88      5.95 o 
   7   1   6        5.77        4.03      2.70 o 
   8   1   6       54.82       43.82      3.78 o 
   9   1   6      772.77      794.30      7.96 o 
  10   1   6      145.12      141.70      5.02 o 
  11   1   6      337.47      363.94      6.63 o 
  12   1   6        2.01        2.10      5.55 o 
  13   1   6        4.97        8.87      7.59 o 
  14   1   6       26.87       29.37     10.33 o 
  15   1   6       30.55       26.84     11.64 o 
  16   1   6       28.07       34.23     23.84 o 
   0   2   6      177.70      190.04      3.99 o 
   1   2   6      642.86      646.37      4.20 o 
   2   2   6      256.62      279.96      3.58 o 
   3   2   6      471.33      504.72      3.78 o 
   4   2   6       15.27        9.91      2.22 o 
   5   2   6     1360.82     1472.57      7.96 o 
   6   2   6      161.38      186.13      3.51 o 
   7   2   6      828.41      829.89      6.63 o 
   8   2   6      173.32      167.42      3.94 o 
   9   2   6      168.94      149.15      4.56 o 
  10   2   6       43.26       42.20      4.97 o 
  11   2   6        2.35       -1.65      5.09 o 
  12   2   6      121.91      139.08      8.57 o 
  13   2   6        1.78        1.65      7.47 o 
  14   2   6      172.45      161.94     13.53 o 
  15   2   6        0.03       -1.96     12.23 o 
  16   2   6      319.47      336.94     25.28 o 
   1   3   6     3734.70     3898.99     12.16 o 
   2   3   6      431.34      478.92      4.15 o 
   3   3   6      338.21      311.59      3.47 o 
   4   3   6       58.07       56.18      2.75 o 
   5   3   6       59.22       51.31      2.98 o 
   6   3   6      310.80      333.79      4.92 o 
   7   3   6        0.05        0.20      3.26 o 
   8   3   6      724.69      754.72      7.83 o 
   9   3   6       62.68       55.18      4.68 o 
  10   3   6      498.15      516.62      7.99 o 
  11   3   6      258.79      241.38      7.52 o 
  12   3   6       60.47       62.14      8.10 o 
  13   3   6      176.97      164.51     10.59 o 
  14   3   6      105.47      127.66     13.38 o 
  15   3   6       20.90       26.79     12.99 o 
  16   3   6       23.56       21.46     24.70 o 
   0   4   6      280.74      314.49      5.28 o 
   1   4   6       23.28       22.56      2.35 o 
   2   4   6      212.11      210.46      3.48 o 
   3   4   6      179.92      165.84      3.59 o 
   4   4   6      359.64      347.68      4.87 o 
   5   4   6      150.54      150.16      4.01 o 
   6   4   6       66.30       63.04      3.92 o 
   7   4   6      366.29      393.11      6.01 o 
   8   4   6      109.23       97.18      5.03 o 
   9   4   6        0.15       -0.94      4.35 o 
  10   4   6       17.02       18.78      5.98 o 
  11   4   6      202.55      189.55      8.95 o 
  12   4   6       25.91       18.17      8.01 o 
  13   4   6        9.73        8.00      9.92 o 
  14   4   6        1.70        0.52     11.27 o 
  15   4   6       43.55       39.03     12.92 o 
   1   5   6     2744.91     2875.59     12.11 o 
   2   5   6       22.92       20.78      3.17 o 
   3   5   6      676.32      644.00      6.63 o 
   4   5   6       10.51        7.65      3.17 o 
   5   5   6      774.08      770.35      8.01 o 
   6   5   6      106.90      113.11      4.82 o 
   7   5   6      165.28      150.14      5.52 o 
   8   5   6      958.33      931.73     11.09 o 
   9   5   6     2853.38     2851.31     18.97 o 
  10   5   6      358.78      355.29      9.02 o 
  11   5   6      995.55     1034.75     15.34 o 
  12   5   6       47.37       50.51      9.60 o 
  13   5   6        8.41       -0.69      9.87 o 
  14   5   6       13.71       22.24     11.15 o 
   0   6   6       20.77       27.53      4.91 o 
   1   6   6        6.62        6.90      3.68 o 
   2   6   6       63.52       65.89      5.17 o 
   3   6   6       27.21       20.18      4.45 o 
   4   6   6       91.93       91.04      5.41 o 
   5   6   6        3.51        6.41      5.24 o 
   6   6   6      243.26      246.35      7.10 o 
   7   6   6      832.24      859.13     11.45 o 
   8   6   6      137.07      133.74      7.59 o 
   9   6   6       66.56       59.27      8.95 o 
  10   6   6      342.48      344.52      9.97 o 
  11   6   6       42.93       44.69      8.80 o 
  12   6   6       11.12       12.56     11.24 o 
  13   6   6       38.06       40.63     13.26 o 
  14   6   6       43.49       32.56     23.86 o 
   1   7   6      748.46      767.60      9.30 o 
   2   7   6      359.25      316.62      8.20 o 
   3   7   6        1.43        0.50      5.55 o 
   4   7   6       37.98       51.28      7.32 o 
   5   7   6        0.03       -6.00      6.85 o 
   6   7   6       82.64       92.54      7.92 o 
   7   7   6       69.99       66.00      7.72 o 
   8   7   6      166.83      156.37      9.04 o 
   9   7   6      177.38      168.49     10.13 o 
  10   7   6      107.10      113.60     12.07 o 
  11   7   6       14.08       14.01     10.44 o 
  12   7   6       12.92       28.16     12.41 o 
  13   7   6       43.22       56.82     16.18 o 
   0   8   6        0.00       -5.51      9.19 o 
   1   8   6      366.97      339.72      8.75 o 
   2   8   6       47.71       49.08      6.94 o 
   3   8   6      897.09      868.90     12.79 o 
   4   8   6      208.99      187.64      8.81 o 
   5   8   6      110.71      103.05      9.10 o 
   6   8   6       16.06        8.84      8.12 o 
   7   8   6      150.81      138.22     12.20 o 
   8   8   6      251.11      244.82     14.56 o 
   9   8   6       44.17       38.26     11.44 o 
  10   8   6      113.97      115.29     14.25 o 
  11   8   6      206.24      223.75     17.33 o 
  12   8   6        0.79       -6.81     17.83 o 
   1   9   6       15.79        8.09      7.20 o 
   2   9   6       49.65       49.11      8.23 o 
   3   9   6      220.19      205.34      9.31 o 
   4   9   6       42.20       38.00      8.91 o 
   5   9   6       40.82       37.87     10.67 o 
   6   9   6        1.05       -3.55     10.12 o 
   7   9   6       31.37       27.13     12.20 o 
   8   9   6       69.05       62.17     13.64 o 
   9   9   6      106.11       99.30     15.68 o 
  10   9   6        1.31       -2.74     15.40 o 
  11   9   6      121.20      124.72     29.23 o 
   0  10   6       69.46       92.38     13.74 o 
   1  10   6       62.56       70.41     11.13 o 
   2  10   6        2.55       -0.19     10.45 o 
   3  10   6       24.55       29.54     10.55 o 
   4  10   6        1.50       -1.48     10.78 o 
   5  10   6      274.22      263.40     14.62 o 
   6  10   6      316.70      354.88     17.04 o 
   7  10   6        2.13       -4.85     14.91 o 
   8  10   6        3.52       -2.45     16.02 o 
   9  10   6      299.07      355.51     20.29 o 
   1  11   6      302.44      355.95     15.16 o 
   2  11   6        1.26        3.59     12.77 o 
   3  11   6       20.95       16.00     13.38 o 
   4  11   6       66.49       59.29     13.50 o 
   5  11   6       43.03       29.74     15.09 o 
   6  11   6       84.03       91.66     18.23 o 
   7  11   6       28.94        7.39     36.16 o 
   0  12   6       43.81       49.54     24.93 o 
   1  12   6      143.44      153.41     23.65 o 
   2  12   6       11.84       15.48     27.46 o 
   3  12   6      129.68      147.02     30.61 o 
   1   1   7     1409.66     1323.69      5.81 o 
   2   1   7      827.49      887.65      5.47 o 
   3   1   7      513.93      530.10      4.13 o 
   4   1   7     2081.93     2183.91      8.43 o 
   5   1   7      357.48      366.50      3.83 o 
   6   1   7      578.80      640.67      5.75 o 
   7   1   7       90.66       95.28      3.52 o 
   8   1   7        1.96        0.89      3.34 o 
   9   1   7        1.93       -0.30      3.74 o 
  10   1   7      202.54      184.42      5.40 o 
  11   1   7       97.04       99.32      5.95 o 
  12   1   7        9.38        8.88      5.91 o 
  13   1   7       12.50        9.27      7.51 o 
  14   1   7      194.77      175.93     11.81 o 
  15   1   7        2.30       -2.36     13.28 o 
  16   1   7        3.51        9.35     32.53 o 
   0   2   7       11.64        9.58      2.96 o 
   1   2   7      706.15      695.50      4.60 o 
   2   2   7      310.28      335.09      3.68 o 
   3   2   7     2839.17     2749.87      9.49 o 
   4   2   7     7577.73     7803.89     14.99 o 
   5   2   7     3047.36     3025.58     11.15 o 
   6   2   7      483.75      482.16      5.20 o 
   7   2   7        0.52       -0.03      2.96 o 
   8   2   7      665.29      647.39      7.52 o 
   9   2   7      457.62      436.01      7.27 o 
  10   2   7     1482.84     1475.99     12.73 o 
  11   2   7       48.14       41.78      6.38 o 
  12   2   7      875.98      869.23     12.78 o 
  13   2   7       95.67      104.18     10.41 o 
  14   2   7      300.26      316.34     12.40 o 
  15   2   7      142.77      158.87     16.42 o 
  16   2   7      120.48      135.19     23.51 o 
   1   3   7     3409.46     3535.27     12.26 o 
   2   3   7     4199.51     4448.09     13.30 o 
   3   3   7      593.18      546.00      5.17 o 
   4   3   7     7368.25     7727.42     24.15 o 
   5   3   7     1006.79      905.99      7.04 o 
   6   3   7      144.74      135.82      3.96 o 
   7   3   7       29.84       22.42      3.70 o 
   8   3   7      490.30      497.04      7.16 o 
   9   3   7      240.23      243.54      6.40 o 
  10   3   7       10.45        6.18      4.99 o 
  11   3   7        7.61        1.05      5.90 o 
  12   3   7        2.41       -2.75      7.60 o 
  13   3   7      121.75      140.12     12.66 o 
  14   3   7        0.62       -1.45     11.54 o 
  15   3   7       47.62       48.35     14.60 o 
   0   4   7      213.45      220.80      4.79 o 
   1   4   7       92.47       84.95      2.87 o 
   2   4   7      368.52      418.55      5.12 o 
   3   4   7       15.00       18.06      3.20 o 
   4   4   7      910.08      939.57      8.14 o 
   5   4   7      578.27      563.26      6.88 o 
   6   4   7      623.50      609.71      7.47 o 
   7   4   7        0.39       -0.18      3.97 o 
   8   4   7      927.57      920.41      9.64 o 
   9   4   7     1122.38     1179.83     10.70 o 
  10   4   7       17.71       17.29      5.64 o 
  11   4   7       71.14       60.26      7.81 o 
  12   4   7       69.80       72.57      9.55 o 
  13   4   7      655.66      725.31     14.37 o 
  14   4   7        8.24        4.24     11.00 o 
  15   4   7       57.99       76.73     16.46 o 
   1   5   7       56.64       60.94      4.03 o 
   2   5   7       48.91       49.67      3.87 o 
   3   5   7      177.34      175.46      4.86 o 
   4   5   7      160.72      167.26      4.67 o 
   5   5   7      646.53      668.96      7.70 o 
   6   5   7      470.53      468.97      7.06 o 
   7   5   7        0.53       -2.06      4.74 o 
   8   5   7      220.54      211.11      6.98 o 
   9   5   7      845.93      821.11     11.14 o 
  10   5   7       16.24       20.86      6.86 o 
  11   5   7      147.48      132.78      9.64 o 
  12   5   7        6.83        9.92      9.08 o 
  13   5   7        0.30       -2.12      9.99 o 
  14   5   7        3.89       -1.55     12.05 o 
  15   5   7       12.91       22.16     38.60 o 
   0   6   7     1615.33     1675.94     19.58 o 
   1   6   7      105.86      101.66      5.46 o 
   2   6   7      630.43      654.90      8.47 o 
   3   6   7        5.64        6.95      4.77 o 
   4   6   7      115.05      105.47      5.36 o 
   5   6   7      757.46      752.75     10.97 o 
   6   6   7      533.32      513.23      9.13 o 
   7   6   7      107.51       92.24      7.28 o 
   8   6   7      859.63      859.30     12.12 o 
   9   6   7      360.98      354.55     10.04 o 
  10   6   7        0.01       -0.63      8.01 o 
  11   6   7      104.64       88.93     11.56 o 
  12   6   7      106.21      120.62     12.55 o 
  13   6   7       16.78        9.34     12.12 o 
  14   6   7      120.91      118.26     36.94 o 
   1   7   7      104.86      104.49      6.28 o 
   2   7   7     1905.47     1896.78     15.65 o 
   3   7   7      133.65      114.60      7.14 o 
   4   7   7     3667.57     3512.30     25.26 o 
   5   7   7        4.04        3.84      6.66 o 
   6   7   7      181.72      155.02      8.90 o 
   7   7   7       54.75       50.40      7.56 o 
   8   7   7      282.59      280.29      8.90 o 
   9   7   7       58.12       61.33      9.41 o 
  10   7   7       11.34       15.26      9.21 o 
  11   7   7       17.75       16.63     10.31 o 
  12   7   7       56.34       47.35     13.60 o 
  13   7   7       94.95      110.79     26.28 o 
   0   8   7      212.10      214.91     10.19 o 
   1   8   7      416.80      456.81     10.03 o 
   2   8   7       14.54       20.44      6.31 o 
   3   8   7      144.81      151.71      7.78 o 
   4   8   7      105.86      103.31      8.27 o 
   5   8   7        5.31        4.72      7.13 o 
   6   8   7       45.78       37.46      8.44 o 
   7   8   7       54.11       59.82      9.18 o 
   8   8   7       57.61       57.94     12.65 o 
   9   8   7        4.25        0.78     12.12 o 
  10   8   7      103.80      102.21     15.83 o 
  11   8   7        5.24        7.26     14.78 o 
  12   8   7       69.80       90.33     25.87 o 
   1   9   7      125.05      102.42     10.15 o 
   2   9   7       11.30        7.07      7.69 o 
   3   9   7        2.55       -4.50      7.63 o 
   4   9   7      381.44      392.91     10.52 o 
   5   9   7      216.20      204.82     11.10 o 
   6   9   7       66.51       56.34     11.37 o 
   7   9   7        0.77        9.42     12.52 o 
   8   9   7       14.89       14.28     14.65 o 
   9   9   7       64.16       57.18     14.02 o 
  10   9   7       26.02       25.45     16.66 o 
  11   9   7       15.76       18.35     42.71 o 
   0  10   7      197.54      149.37     16.30 o 
   1  10   7        4.30        0.13      9.29 o 
   2  10   7       18.39       18.18     10.13 o 
   3  10   7        9.29        8.86     10.90 o 
   4  10   7        0.08       -6.91     11.12 o 
   5  10   7        0.03       -6.57     11.75 o 
   6  10   7        9.04        5.36     12.20 o 
   7  10   7       55.79       61.89     14.74 o 
   8  10   7        5.97       -0.32     16.12 o 
   9  10   7        0.41       -5.96     34.61 o 
   1  11   7      121.97      140.77     15.84 o 
   2  11   7      144.34      179.29     18.74 o 
   3  11   7      169.97      225.07     16.75 o 
   4  11   7       18.78        0.19     14.04 o 
   5  11   7       16.18       14.10     16.30 o 
   6  11   7       66.84       46.47     44.14 o 
   1  12   7       94.36      114.32     40.99 o 
   2  12   7        0.53        0.60     40.75 o 
   3  12   7      114.91      152.07     27.50 o 
   0   0   8     1286.07     1235.02     10.87 o 
   1   0   8     1108.25     1049.07      8.56 o 
   2   0   8      295.87      328.29      4.61 o 
   3   0   8    16459.52    16964.32     41.15 o 
   4   0   8     1839.49     2018.97     13.12 o 
   5   0   8      811.62      886.20      8.31 o 
   6   0   8     1701.01     1695.52     13.96 o 
   7   0   8     1148.53     1194.03     12.36 o 
   8   0   8      526.10      546.17      9.47 o 
   9   0   8      114.92      113.02      7.09 o 
  10   0   8       88.55      104.54      8.05 o 
  11   0   8     1912.20     1814.78     18.61 o 
  12   0   8       54.48       50.80      8.40 o 
  13   0   8      106.86      104.73     13.39 o 
  14   0   8       13.96       11.76     18.53 o 
  15   0   8      194.29      206.86     36.58 o 
   1   1   8      823.02      921.50      5.23 o 
   2   1   8      115.68      109.46      2.69 o 
   3   1   8      289.17      304.30      3.92 o 
   4   1   8      689.53      672.45      5.06 o 
   5   1   8        3.12        4.87      2.50 o 
   6   1   8      239.87      229.39      4.01 o 
   7   1   8       53.96       47.97      3.77 o 
   8   1   8     1636.42     1632.10     10.65 o 
   9   1   8      267.43      268.15      5.44 o 
  10   1   8      117.78      114.20      6.09 o 
  11   1   8       57.51       54.14      6.42 o 
  12   1   8       32.13       30.67      6.76 o 
  13   1   8        0.14        1.34      8.04 o 
  14   1   8        6.00        6.55     10.66 o 
  15   1   8       25.67       16.24     20.02 o 
   0   2   8     1661.85     1634.29     10.59 o 
   1   2   8      644.59      648.29      4.54 o 
   2   2   8       45.89       48.69      2.55 o 
   3   2   8     1605.88     1677.83      7.97 o 
   4   2   8       33.47       49.14      2.51 o 
   5   2   8     1995.44     2070.21     10.37 o 
   6   2   8      833.16      846.47      7.32 o 
   7   2   8      450.97      427.21      6.23 o 
   8   2   8        1.69        2.17      3.87 o 
   9   2   8       36.66       42.48      5.32 o 
  10   2   8        0.11       -2.13      5.29 o 
  11   2   8       78.54       47.95      6.85 o 
  12   2   8        8.06       10.69      7.28 o 
  13   2   8      129.48      132.57     10.57 o 
  14   2   8      100.28      123.00     12.60 o 
  15   2   8        1.25       -1.24     13.58 o 
  16   2   8      148.96      123.70     30.98 o 
   1   3   8      162.31      147.29      3.11 o 
   2   3   8      214.82      247.44      3.85 o 
   3   3   8      548.32      608.79      5.71 o 
   4   3   8     3378.90     3383.93     14.02 o 
   5   3   8      898.91      863.77      7.83 o 
   6   3   8      799.30      863.04      8.85 o 
   7   3   8      197.40      196.35      5.54 o 
   8   3   8      480.95      460.17      7.58 o 
   9   3   8       51.76       39.75      5.70 o 
  10   3   8       17.32       19.09      5.61 o 
  11   3   8       20.19       14.69      6.38 o 
  12   3   8       22.97       22.00      7.50 o 
  13   3   8       81.54       63.92     11.00 o 
  14   3   8      110.35      108.10     13.57 o 
  15   3   8       34.19       37.17     15.88 o 
   0   4   8       35.82       28.77      4.32 o 
   1   4   8      700.78      688.88      6.46 o 
   2   4   8      414.95      415.16      5.26 o 
   3   4   8      466.66      485.67      5.91 o 
   4   4   8       55.20       52.78      4.32 o 
   5   4   8       15.03       14.90      3.91 o 
   6   4   8        0.37        1.54      3.81 o 
   7   4   8      115.17      110.65      5.19 o 
   8   4   8        7.31        6.14      4.36 o 
   9   4   8        5.59        0.15      5.18 o 
  10   4   8       51.67       56.89      6.24 o 
  11   4   8      135.41      135.95      8.86 o 
  12   4   8       88.66       88.67      9.91 o 
  13   4   8       44.14       51.59     10.05 o 
  14   4   8        6.03       10.23     11.37 o 
  15   4   8       93.72       90.58     18.50 o 
   1   5   8      177.49      168.02      4.85 o 
   2   5   8     1111.11     1125.58      9.84 o 
   3   5   8      810.22      849.17      9.37 o 
   4   5   8     1440.35     1465.86     10.63 o 
   5   5   8      674.80      649.34      7.92 o 
   6   5   8     2855.57     2931.82     15.96 o 
   7   5   8      333.55      327.88      6.79 o 
   8   5   8      143.57      134.99      6.20 o 
   9   5   8      585.81      590.14      9.57 o 
  10   5   8        1.34        1.33      7.77 o 
  11   5   8        3.93        1.59      8.22 o 
  12   5   8      192.66      203.84     11.90 o 
  13   5   8       31.03       20.42     12.28 o 
  14   5   8      237.21      267.13     20.23 o 
   0   6   8        3.90        7.25      5.95 o 
   1   6   8      211.20      208.62      6.63 o 
   2   6   8       35.74       34.76      4.79 o 
   3   6   8        9.29        3.90      4.29 o 
   4   6   8       88.80       91.96      5.78 o 
   5   6   8      261.79      265.72      6.93 o 
   6   6   8       89.39       84.12      5.96 o 
   7   6   8       17.37       11.71      6.36 o 
   8   6   8      349.41      335.76      8.43 o 
   9   6   8       16.59        9.43      6.68 o 
  10   6   8      173.44      161.92     10.60 o 
  11   6   8        5.24        9.60      9.90 o 
  12   6   8       25.82       27.80     11.19 o 
  13   6   8       57.48       59.94     13.71 o 
   1   7   8       88.41       71.32      6.31 o 
   2   7   8      297.01      293.09      7.76 o 
   3   7   8        2.23        2.10      6.00 o 
   4   7   8      670.46      612.28     12.07 o 
   5   7   8      129.84      116.43      8.66 o 
   6   7   8       79.89       61.44      8.70 o 
   7   7   8        7.31        5.01      7.80 o 
   8   7   8       44.24       33.63      8.38 o 
   9   7   8       90.83       80.63      9.88 o 
  10   7   8       21.73       18.91      9.64 o 
  11   7   8       16.48       24.60     11.39 o 
  12   7   8        2.07        3.29     13.74 o 
  13   7   8       35.87       33.96     25.30 o 
   0   8   8      136.58      114.51     10.88 o 
   1   8   8        7.59        0.44      6.45 o 
   2   8   8      276.95      293.77      9.18 o 
   3   8   8      793.79      763.06     12.95 o 
   4   8   8        7.01        0.16      6.62 o 
   5   8   8        7.00        6.16      7.86 o 
   6   8   8       20.43       17.42      8.48 o 
   7   8   8      147.49      137.45     11.41 o 
   8   8   8       20.92       16.75     10.42 o 
   9   8   8        3.33        0.73     13.45 o 
  10   8   8       25.18       29.37     15.49 o 
  11   8   8      118.30      117.12     18.18 o 
   1   9   8      109.08       91.90      9.65 o 
   2   9   8      190.87      189.80     10.92 o 
   3   9   8       31.40       17.61      8.32 o 
   4   9   8        3.59       -1.22      8.44 o 
   5   9   8        0.16        1.38      8.27 o 
   6   9   8       46.01       50.07     11.87 o 
   7   9   8        0.15        7.36     13.29 o 
   8   9   8       12.13        5.14     14.38 o 
   9   9   8        4.17       15.11     15.23 o 
  10   9   8       38.51       39.08     26.14 o 
   0  10   8      457.98      510.17     19.07 o 
   1  10   8        0.96        4.18      9.65 o 
   2  10   8       29.57       35.07     10.08 o 
   3  10   8      589.96      573.84     16.00 o 
   4  10   8       90.14       86.49     12.68 o 
   5  10   8      375.33      398.71     15.82 o 
   6  10   8       78.84       71.98     12.87 o 
   7  10   8      131.93      178.71     16.72 o 
   8  10   8      170.96      184.75     23.96 o 
   1  11   8      217.66      217.98     16.18 o 
   2  11   8       52.98       49.47     14.56 o 
   3  11   8      104.51      105.53     15.26 o 
   4  11   8      311.14      324.48     16.02 o 
   5  11   8      229.74      244.63     25.87 o 
   6  11   8       53.11       45.16     33.90 o 
   3  12   8        2.47       -3.51     43.84 o 
   1   1   9      472.97      479.57      4.22 o 
   2   1   9      229.32      233.06      3.32 o 
   3   1   9      104.88      111.33      3.07 o 
   4   1   9       78.17       84.09      3.09 o 
   5   1   9       10.63       12.05      2.85 o 
   6   1   9        0.61        2.13      3.16 o 
   7   1   9       47.00       37.07      4.03 o 
   8   1   9      155.24      164.31      4.98 o 
   9   1   9        0.09       -2.06      4.41 o 
  10   1   9      847.55      854.72     10.33 o 
  11   1   9       19.90        6.90      5.97 o 
  12   1   9       43.09       27.12      7.47 o 
  13   1   9       21.91       16.73      9.06 o 
  14   1   9        2.82        2.61     11.44 o 
  15   1   9      419.29      434.42     21.56 o 
   0   2   9     3921.32     4010.94     17.21 o 
   1   2   9      102.27       98.21      2.86 o 
   2   2   9      317.40      348.60      4.07 o 
   3   2   9     1611.31     1642.87      8.34 o 
   4   2   9     1692.30     1670.06      9.34 o 
   5   2   9     1869.48     1890.53     11.24 o 
   6   2   9     3759.28     3812.97     16.29 o 
   7   2   9        0.25       -1.69      3.71 o 
   8   2   9        0.00       -1.31      4.26 o 
   9   2   9        0.02        0.14      5.01 o 
  10   2   9      693.49      693.93     10.24 o 
  11   2   9       59.12       40.72      6.79 o 
  12   2   9      669.71      735.42     11.50 o 
  13   2   9      223.77      224.52     10.89 o 
  14   2   9       70.20       81.86     12.96 o 
  15   2   9       18.21       13.43     16.38 o 
   1   3   9       52.45       40.11      2.80 o 
   2   3   9       94.84       99.85      3.19 o 
   3   3   9       70.84       76.52      3.24 o 
   4   3   9      296.07      317.89      5.31 o 
   5   3   9       35.29       34.84      4.01 o 
   6   3   9       46.49       43.50      4.54 o 
   7   3   9      194.24      187.15      5.68 o 
   8   3   9       17.32       16.05      4.96 o 
   9   3   9       74.19       69.03      6.66 o 
  10   3   9        4.93        0.10      5.96 o 
  11   3   9       40.49       31.03      6.61 o 
  12   3   9       67.67       73.23      9.44 o 
  13   3   9       11.86       16.01      9.45 o 
  14   3   9       56.20       53.72     12.05 o 
  15   3   9       16.54       15.72     15.80 o 
   0   4   9      139.99      125.96      5.53 o 
   1   4   9     1590.41     1654.33      9.91 o 
   2   4   9       96.32       94.55      3.82 o 
   3   4   9        5.80       12.36      3.96 o 
   4   4   9     2201.63     2154.75     13.34 o 
   5   4   9      197.17      204.67      5.59 o 
   6   4   9      328.68      305.74      6.56 o 
   7   4   9      386.94      377.83      7.31 o 
   8   4   9      527.69      500.43      8.33 o 
   9   4   9      793.86      756.06     10.99 o 
  10   4   9      564.79      562.21     10.04 o 
  11   4   9        3.70        3.17      7.53 o 
  12   4   9       16.63       23.85      9.48 o 
  13   4   9        1.73        1.27     11.37 o 
  14   4   9       32.74       38.89     11.85 o 
  15   4   9       80.02       83.81     28.20 o 
   1   5   9      832.99      824.44      8.28 o 
   2   5   9      377.13      363.13      6.58 o 
   3   5   9       26.34       23.27      4.28 o 
   4   5   9        3.12        2.59      4.32 o 
   5   5   9       15.47       15.13      5.00 o 
   6   5   9       25.71       21.57      4.81 o 
   7   5   9        9.47        5.07      4.95 o 
   8   5   9       32.24       21.55      5.75 o 
   9   5   9       26.24       20.23      6.35 o 
  10   5   9       31.55       26.23      7.84 o 
  11   5   9       31.61       19.23      9.24 o 
  12   5   9        9.05       12.22     10.84 o 
  13   5   9       42.29       34.73     12.89 o 
  14   5   9       26.98        9.69     18.83 o 
   0   6   9      202.75      185.76      9.21 o 
   1   6   9      131.07      135.26      5.71 o 
   2   6   9       24.09       18.72      4.53 o 
   3   6   9      115.84      116.25      5.62 o 
   4   6   9      558.29      515.42      8.70 o 
   5   6   9       54.74       44.09      6.03 o 
   6   6   9      422.90      430.35      9.31 o 
   7   6   9      322.88      320.82      8.24 o 
   8   6   9       30.16       35.26      6.88 o 
   9   6   9       88.62       81.89      8.33 o 
  10   6   9       97.13      111.12     10.17 o 
  11   6   9       32.43       27.77     10.00 o 
  12   6   9       12.42       16.71     12.79 o 
  13   6   9       31.03       25.12     19.19 o 
   1   7   9      252.88      229.03      7.41 o 
   2   7   9      341.20      306.98      8.19 o 
   3   7   9       67.64       70.43      6.89 o 
   4   7   9     1622.83     1641.58     17.48 o 
   5   7   9        0.71        0.40      6.84 o 
   6   7   9      382.25      380.19     11.20 o 
   7   7   9        4.87        6.34      7.94 o 
   8   7   9        0.04        1.70      9.41 o 
   9   7   9        4.15        1.08     11.06 o 
  10   7   9        2.18       -4.59     12.46 o 
  11   7   9      125.02      137.02     15.25 o 
  12   7   9        2.02       -5.20     20.53 o 
   0   8   9      404.59      415.53     13.44 o 
   1   8   9        1.55        2.59      6.45 o 
   2   8   9       99.30       90.77      8.46 o 
   3   8   9       36.39       30.66      7.65 o 
   4   8   9       80.03       89.20      9.15 o 
   5   8   9        0.10        1.48      7.64 o 
   6   8   9      944.22      967.86     16.33 o 
   7   8   9       34.24       26.86     10.15 o 
   8   8   9       44.42       45.98     10.28 o 
   9   8   9       11.30       11.38     11.81 o 
  10   8   9       79.04       82.68     15.92 o 
  11   8   9       76.87       97.70     34.61 o 
   1   9   9        0.14        3.80      8.23 o 
   2   9   9      100.85       88.83      9.55 o 
   3   9   9       33.83       37.06      8.32 o 
   4   9   9       50.69       42.71      9.26 o 
   5   9   9        3.69        0.43      9.07 o 
   6   9   9       55.23       41.23      9.90 o 
   7   9   9       10.93       26.21     11.96 o 
   8   9   9        0.15       -4.33     13.91 o 
   9   9   9       48.36       38.62     15.86 o 
  10   9   9      133.85      129.76     39.56 o 
   0  10   9      266.43      248.94     18.37 o 
   1  10   9        4.67        4.73     10.72 o 
   2  10   9       32.07       39.97     10.38 o 
   3  10   9        2.03       -4.70     11.23 o 
   4  10   9        3.13       -0.26     12.79 o 
   5  10   9        4.41        0.64     11.88 o 
   6  10   9        5.05        3.48     12.92 o 
   7  10   9      179.30      235.66     17.40 o 
   8  10   9       18.57       19.66     36.34 o 
   1  11   9       38.93       57.08     14.60 o 
   2  11   9       48.39       46.59     14.53 o 
   3  11   9       43.57       35.44     15.80 o 
   4  11   9      137.38      172.64     25.07 o 
   5  11   9        6.53        8.96     26.46 o 
   0   0  10      472.03      492.82      8.78 o 
   1   0  10       12.26       13.93      3.03 o 
   2   0  10      332.36      328.90      5.11 o 
   3   0  10       75.43       60.17      4.02 o 
   4   0  10      690.54      725.80      8.53 o 
   5   0  10       13.35        6.88      4.21 o 
   6   0  10       25.13       14.78      5.04 o 
   7   0  10      673.51      689.79     11.80 o 
   8   0  10      716.30      701.77     12.40 o 
   9   0  10        1.23        2.11      6.64 o 
  10   0  10      315.65      284.19     10.18 o 
  11   0  10      421.17      435.82     13.67 o 
  12   0  10       35.35       20.19     11.12 o 
  13   0  10      110.20      109.91     16.49 o 
  14   0  10       57.37       65.93     20.63 o 
  15   0  10        9.33       -1.04     20.77 o 
   1   1  10     1403.50     1536.40      7.33 o 
   2   1  10      110.15       94.43      2.81 o 
   3   1  10       18.08       21.31      2.74 o 
   4   1  10      104.53       96.59      3.33 o 
   5   1  10      203.87      209.02      4.42 o 
   6   1  10     1247.49     1290.91      9.95 o 
   7   1  10        5.79        4.21      3.83 o 
   8   1  10      957.70      945.34      9.91 o 
   9   1  10       31.24       23.67      5.30 o 
  10   1  10       93.50       86.01      7.28 o 
  11   1  10      113.07      110.82      8.47 o 
  12   1  10        9.58       11.86      7.67 o 
  13   1  10       86.15       80.22     10.63 o 
  14   1  10      126.43      146.50     13.47 o 
  15   1  10        1.57        3.14     17.56 o 
   0   2  10     1893.11     1993.40     13.00 o 
   1   2  10        0.33        0.19      2.50 o 
   2   2  10      308.35      336.92      4.38 o 
   3   2  10       26.50       26.10      2.99 o 
   4   2  10        0.03       -0.11      3.14 o 
   5   2  10       28.59       34.55      4.15 o 
   6   2  10     1278.02     1268.83     10.11 o 
   7   2  10       18.46       16.23      4.39 o 
   8   2  10      206.19      205.02      6.45 o 
   9   2  10      489.31      451.30      8.58 o 
  10   2  10        1.84        1.24      5.87 o 
  11   2  10       84.06       86.15      7.60 o 
  12   2  10        9.66       24.80      7.82 o 
  13   2  10       17.37       24.29      9.60 o 
  14   2  10       94.96      100.96     12.64 o 
  15   2  10        1.86       14.01     18.25 o 
   1   3  10       71.81       69.32      3.33 o 
   2   3  10       18.34       14.23      3.13 o 
   3   3  10       35.34       28.60      3.80 o 
   4   3  10        8.48        6.64      3.36 o 
   5   3  10       15.36       16.77      4.16 o 
   6   3  10     3309.54     3321.73     17.40 o 
   7   3  10      269.14      255.27      6.37 o 
   8   3  10     1208.92     1177.50     12.62 o 
   9   3  10      252.09      238.21      7.69 o 
  10   3  10      166.42      162.31      7.88 o 
  11   3  10       19.13       17.87      7.02 o 
  12   3  10        4.46        0.57      7.35 o 
  13   3  10       70.45       86.84     10.93 o 
  14   3  10       50.66       65.87     14.86 o 
  15   3  10       10.64       11.07     25.62 o 
   0   4  10     2526.46     2614.52     18.10 o 
   1   4  10       69.68       66.30      3.88 o 
   2   4  10     1555.26     1605.60     10.99 o 
   3   4  10      525.25      533.59      7.58 o 
   4   4  10      109.18      100.96      5.25 o 
   5   4  10       61.16       69.90      5.46 o 
   6   4  10     1319.37     1265.43     11.58 o 
   7   4  10       66.64       63.84      5.94 o 
   8   4  10      119.85      101.46      6.91 o 
   9   4  10       36.11       31.37      6.28 o 
  10   4  10        9.90       11.28      6.48 o 
  11   4  10      123.65      112.86      9.01 o 
  12   4  10       25.45       19.25      9.50 o 
  13   4  10        0.59        3.46     11.27 o 
  14   4  10       68.14       79.04     15.15 o 
   1   5  10       78.30       88.35      4.66 o 
   2   5  10        0.03        1.46      4.04 o 
   3   5  10      151.28      155.89      5.55 o 
   4   5  10      140.52      133.24      5.96 o 
   5   5  10        4.24        2.88      5.21 o 
   6   5  10     1711.38     1715.90     14.92 o 
   7   5  10      309.99      316.70      7.97 o 
   8   5  10       16.19       13.65      5.83 o 
   9   5  10       90.85       88.77      8.77 o 
  10   5  10      851.43      859.74     13.37 o 
  11   5  10        0.15        3.24     10.52 o 
  12   5  10        0.14       -3.26     11.05 o 
  13   5  10        2.56        0.76     13.04 o 
  14   5  10        8.12       13.22     38.48 o 
   0   6  10     2252.95     2262.73     21.48 o 
   1   6  10       36.04       25.65      4.92 o 
   2   6  10      119.12      106.21      6.08 o 
   3   6  10        2.01        0.35      4.68 o 
   4   6  10      540.29      551.74      8.76 o 
   5   6  10       55.62       51.68      6.56 o 
   6   6  10      398.37      364.50      8.37 o 
   7   6  10       20.39       16.51      7.14 o 
   8   6  10       50.23       49.94      7.64 o 
   9   6  10       26.46       21.11      7.68 o 
  10   6  10      103.68      105.97     11.42 o 
  11   6  10        0.31        0.80     11.72 o 
  12   6  10       57.06       58.49     15.01 o 
  13   6  10       78.19       92.28     39.32 o 
   1   7  10      442.91      424.77      9.14 o 
   2   7  10      189.86      201.12      7.77 o 
   3   7  10       29.90       28.83      6.35 o 
   4   7  10      296.84      318.33      9.70 o 
   5   7  10      334.40      312.75     10.39 o 
   6   7  10      203.81      188.89     10.14 o 
   7   7  10       99.61       90.93     10.48 o 
   8   7  10        0.15        4.35      8.93 o 
   9   7  10       40.08       34.27     10.49 o 
  10   7  10        1.65        0.87     13.49 o 
  11   7  10       26.65       16.35     15.68 o 
  12   7  10      102.69       93.83     40.09 o 
   0   8  10     1182.32     1271.50     21.08 o 
   1   8  10       34.45       20.03      6.84 o 
   2   8  10      262.96      278.95      9.54 o 
   3   8  10       27.28       22.59      7.85 o 
   4   8  10        4.78        0.86      8.09 o 
   5   8  10       21.56       12.04      8.44 o 
   6   8  10      399.92      396.34     12.40 o 
   7   8  10        0.13        3.68     10.12 o 
   8   8  10       49.77       54.69     11.85 o 
   9   8  10        3.36        4.55     12.92 o 
  10   8  10       13.20       17.96     13.69 o 
   1   9  10      167.02      181.36     10.97 o 
   2   9  10        5.64        3.45      8.44 o 
   3   9  10       73.96       69.90      9.51 o 
   4   9  10       37.06       35.75      9.45 o 
   5   9  10        0.08        2.96      9.23 o 
   6   9  10       39.76       46.27     10.74 o 
   7   9  10       61.98       77.19     13.03 o 
   8   9  10       35.89       27.75     16.80 o 
   9   9  10        3.32        1.12     22.02 o 
   0  10  10      422.79      458.61     19.78 o 
   1  10  10      111.51      147.37     12.71 o 
   2  10  10       28.60       24.27     10.57 o 
   3  10  10      119.57      141.35     12.67 o 
   4  10  10      314.64      353.66     14.90 o 
   5  10  10        7.82       10.25     12.76 o 
   6  10  10       39.67       34.73     14.35 o 
   7  10  10        3.26      -13.40     38.42 o 
   1  11  10       36.13       30.61     14.50 o 
   2  11  10       35.86       36.67     20.83 o 
   3  11  10        1.82       11.89     24.56 o 
   4  11  10       16.80       21.66     24.19 o 
   5  11  10       27.67       51.77     39.97 o 
   1   1  11     1483.91     1543.74      8.37 o 
   2   1  11      307.62      347.21      4.55 o 
   3   1  11      809.66      830.26      6.21 o 
   4   1  11       19.03       18.74      3.22 o 
   5   1  11      146.13      158.43      4.33 o 
   6   1  11        5.82        3.59      3.95 o 
   7   1  11      110.14       99.19      5.63 o 
   8   1  11        0.05       -0.41      4.59 o 
   9   1  11       23.41       21.88      5.42 o 
  10   1  11      244.82      240.76      8.32 o 
  11   1  11       81.83       81.95      8.71 o 
  12   1  11        0.00       -0.90      8.57 o 
  13   1  11       51.51       26.13     10.30 o 
  14   1  11      186.90      174.84     16.72 o 
  15   1  11       95.98      167.10     40.09 o 
   0   2  11      451.01      503.89      7.52 o 
   1   2  11     1232.25     1211.49      7.73 o 
   2   2  11       22.06       23.39      3.01 o 
   3   2  11      649.63      627.38      6.30 o 
   4   2  11     1015.75     1047.71      9.68 o 
   5   2  11       83.36       73.42      4.57 o 
   6   2  11      169.29      161.13      5.13 o 
   7   2  11       57.25       56.44      5.80 o 
   8   2  11        4.34        5.42      4.99 o 
   9   2  11        9.34        6.82      5.58 o 
  10   2  11        1.82        0.08      6.75 o 
  11   2  11       20.39       19.69      7.24 o 
  12   2  11       10.72        8.85      8.43 o 
  13   2  11       57.22       65.09     10.44 o 
  14   2  11       40.37       37.22     13.29 o 
  15   2  11      190.03      214.70     27.53 o 
   1   3  11      124.18      132.97      3.91 o 
   2   3  11        8.70        5.71      3.00 o 
   3   3  11      220.11      217.65      5.07 o 
   4   3  11       34.49       29.95      4.14 o 
   5   3  11      310.39      315.87      7.09 o 
   6   3  11       80.73       70.45      5.62 o 
   7   3  11      369.90      336.15      7.62 o 
   8   3  11      465.30      437.20      8.73 o 
   9   3  11       17.39       11.79      6.24 o 
  10   3  11      130.45      114.38      8.54 o 
  11   3  11       40.16       37.09      7.72 o 
  12   3  11       11.35       11.21      8.39 o 
  13   3  11       19.53       32.21     10.11 o 
  14   3  11       24.06       19.13     12.57 o 
   0   4  11      655.05      672.54     10.28 o 
   1   4  11       38.75       38.23      4.07 o 
   2   4  11      125.89      109.05      4.66 o 
   3   4  11       46.43       54.09      4.86 o 
   4   4  11      824.18      798.87     10.01 o 
   5   4  11     2611.30     2636.58     17.54 o 
   6   4  11      879.32      904.81     11.27 o 
   7   4  11     5327.58     5326.93     25.76 o 
   8   4  11       23.67       29.05      6.63 o 
   9   4  11       43.79       30.38      6.99 o 
  10   4  11      125.25      104.44      8.91 o 
  11   4  11      752.83      814.57     12.71 o 
  12   4  11      273.53      273.91     12.94 o 
  13   4  11      149.51      138.25     14.87 o 
  14   4  11       16.25       20.73     21.13 o 
   1   5  11      124.64      108.64      5.15 o 
   2   5  11      136.05      125.13      5.44 o 
   3   5  11        8.54       10.42      4.34 o 
   4   5  11       56.32       43.71      5.21 o 
   5   5  11        1.86       -1.71      5.56 o 
   6   5  11       29.79       23.27      6.15 o 
   7   5  11        8.46       16.25      5.62 o 
   8   5  11       28.49       17.29      6.59 o 
   9   5  11        0.43        1.56      7.33 o 
  10   5  11        5.15        6.15      8.36 o 
  11   5  11       91.65      109.42     11.35 o 
  12   5  11        6.99        7.87     12.45 o 
  13   5  11        4.14       -0.75     19.21 o 
   0   6  11      490.27      498.90     11.85 o 
   1   6  11      245.26      214.21      7.04 o 
   2   6  11       56.78       44.38      5.82 o 
   3   6  11      766.79      769.76     10.85 o 
   4   6  11      239.08      219.47      6.78 o 
   5   6  11     1284.29     1327.45     13.83 o 
   6   6  11      424.82      409.96      8.89 o 
   7   6  11     1298.15     1345.24     15.74 o 
   8   6  11        8.03        2.24      7.38 o 
   9   6  11       29.86       21.36      9.14 o 
  10   6  11        2.06       -0.11     10.09 o 
  11   6  11       67.60       73.41     13.46 o 
  12   6  11        7.04        9.75     14.48 o 
   1   7  11        1.69        1.73      6.20 o 
   2   7  11       74.77       87.66      7.56 o 
   3   7  11      100.46       95.06      8.14 o 
   4   7  11      167.72      161.79      8.16 o 
   5   7  11      316.59      329.79      9.59 o 
   6   7  11        7.49        6.11      7.59 o 
   7   7  11        2.55        2.77      8.23 o 
   8   7  11       49.64       49.76      9.70 o 
   9   7  11      212.83      223.69     12.90 o 
  10   7  11       52.52       36.38     13.65 o 
  11   7  11      178.04      191.66     18.85 o 
  12   7  11       10.22       -1.85     39.67 o 
   0   8  11        2.87       -2.04     10.45 o 
   1   8  11       71.47       49.43      7.94 o 
   2   8  11      179.56      180.31      9.81 o 
   3   8  11      279.07      273.02     10.24 o 
   4   8  11        7.87        3.89      8.41 o 
   5   8  11       62.53       73.20     10.32 o 
   6   8  11        5.20       -2.19      9.55 o 
   7   8  11       57.09       55.50     11.20 o 
   8   8  11        7.68        8.57     11.77 o 
   9   8  11       32.30       17.71     14.11 o 
  10   8  11       10.57        5.27     25.46 o 
  11   8  11      174.01      161.22     40.45 o 
   1   9  11        0.57       -3.93      9.11 o 
   2   9  11       36.16       21.59      9.06 o 
   3   9  11      250.81      311.12     11.54 o 
   4   9  11       34.22       25.64      9.78 o 
   5   9  11        0.54       -5.21      9.75 o 
   6   9  11       66.65       63.59     11.49 o 
   7   9  11       33.40       34.06     11.26 o 
   8   9  11       40.19       48.37     15.61 o 
   9   9  11        0.01        4.65     34.25 o 
   0  10  11        4.83        8.92     16.67 o 
   1  10  11       59.58       63.67     12.48 o 
   2  10  11       30.15       22.83     11.51 o 
   3  10  11       53.74       74.54     13.05 o 
   4  10  11        0.11       -4.04     11.67 o 
   5  10  11        9.92        9.21     12.67 o 
   6  10  11       65.67       58.40     24.74 o 
   7  10  11       55.84       74.41     27.10 o 
   1  11  11      134.42      102.59     27.38 o 
   2  11  11       65.12       75.51     26.04 o 
   0   0  12     4349.35     4458.17     32.69 o 
   1   0  12      513.83      558.23      9.10 o 
   2   0  12       68.58       68.83      5.66 o 
   3   0  12     1620.05     1658.05     13.14 o 
   4   0  12      289.17      283.74      6.59 o 
   5   0  12       34.16       38.62      5.56 o 
   6   0  12     1605.74     1608.71     16.01 o 
   7   0  12      592.06      631.03     11.97 o 
   8   0  12       23.64       23.55      8.28 o 
   9   0  12      328.80      275.19     11.89 o 
  10   0  12      126.56      154.95     11.96 o 
  11   0  12      195.56      210.16     13.78 o 
  12   0  12       18.25        8.51     13.80 o 
  13   0  12       75.65       65.57     16.55 o 
  14   0  12      102.30       92.14     20.50 o 
   1   1  12      531.33      528.93      5.94 o 
   2   1  12       34.99       34.27      3.32 o 
   3   1  12       56.49       55.78      3.70 o 
   4   1  12       39.86       39.07      4.07 o 
   5   1  12     1025.85     1032.64      8.95 o 
   6   1  12      305.93      289.06      6.38 o 
   7   1  12       57.17       52.42      5.73 o 
   8   1  12     1091.32     1081.51     11.41 o 
   9   1  12      408.43      398.29      9.03 o 
  10   1  12      107.58      114.50      8.64 o 
  11   1  12       12.62       11.06      8.16 o 
  12   1  12       17.04       13.39      9.35 o 
  13   1  12       40.13       43.69     10.95 o 
  14   1  12      105.79      124.44     16.33 o 
  15   1  12       10.24        4.05     39.79 o 
   0   2  12      510.90      526.60      8.06 o 
   1   2  12       31.28       35.01      3.25 o 
   2   2  12      660.50      678.64      6.76 o 
   3   2  12       17.28       12.23      3.57 o 
   4   2  12      481.90      482.56      6.93 o 
   5   2  12      539.63      551.56      8.00 o 
   6   2  12       27.30       21.16      5.13 o 
   7   2  12        0.93       -1.90      4.99 o 
   8   2  12        0.16        3.02      5.50 o 
   9   2  12       93.91       71.57      7.29 o 
  10   2  12       17.57        5.51      6.56 o 
  11   2  12       31.97       33.40      7.45 o 
  12   2  12       20.47       17.52      8.46 o 
  13   2  12        1.95        3.23     10.56 o 
  14   2  12       25.00       25.25     14.94 o 
   1   3  12      866.15      883.73      8.21 o 
   2   3  12      878.43      893.46      7.82 o 
   3   3  12      622.21      654.07      7.44 o 
   4   3  12       85.90       84.05      4.94 o 
   5   3  12      333.38      309.54      7.33 o 
   6   3  12      165.79      157.90      6.62 o 
   7   3  12      768.06      768.52     11.63 o 
   8   3  12     1528.14     1563.35     16.31 o 
   9   3  12        0.29       -1.69      7.12 o 
  10   3  12       21.00       20.60      6.77 o 
  11   3  12       60.09       57.17      8.39 o 
  12   3  12      136.49      144.89     11.52 o 
  13   3  12      102.76      102.36     13.02 o 
  14   3  12      106.25      125.61     20.89 o 
   0   4  12     2366.03     2370.47     18.68 o 
   1   4  12       67.90       62.36      4.41 o 
   2   4  12     1191.40     1243.07     11.33 o 
   3   4  12       84.32       79.61      5.47 o 
   4   4  12      261.52      261.17      6.65 o 
   5   4  12       10.86        9.07      5.10 o 
   6   4  12      564.41      535.54      9.48 o 
   7   4  12        3.80        1.36      5.63 o 
   8   4  12       40.51       30.12      6.82 o 
   9   4  12        5.62        4.05      7.04 o 
  10   4  12        2.42       -1.71      8.29 o 
  11   4  12       17.94       11.72      8.81 o 
  12   4  12       37.23       44.35     11.18 o 
  13   4  12        0.51       -0.81     14.12 o 
   1   5  12       23.17       25.24      5.12 o 
   2   5  12     1591.04     1551.19     13.11 o 
   3   5  12      188.56      172.79      6.34 o 
   4   5  12        2.98        2.85      5.25 o 
   5   5  12       45.60       40.26      6.14 o 
   6   5  12        0.65       -2.62      5.94 o 
   7   5  12      372.09      376.40      8.92 o 
   8   5  12       62.86       60.63      8.14 o 
   9   5  12       49.41       45.18      8.36 o 
  10   5  12      154.94      140.51     12.04 o 
  11   5  12        1.93       -4.12      9.87 o 
  12   5  12       65.16       58.84     13.85 o 
   0   6  12     1337.85     1302.14     17.75 o 
   1   6  12       91.54       89.71      7.11 o 
   2   6  12      237.19      210.70      7.43 o 
   3   6  12       61.93       44.11      6.20 o 
   4   6  12      443.10      439.48      8.63 o 
   5   6  12       57.68       67.66      7.16 o 
   6   6  12      212.43      205.58      8.24 o 
   7   6  12       55.55       54.24      7.22 o 
   8   6  12        7.79       -0.21      8.19 o 
   9   6  12       42.10       39.79      9.90 o 
  10   6  12       99.32       90.67     12.25 o 
  11   6  12       19.46        6.73     14.08 o 
  12   6  12       27.91       18.59     34.97 o 
   1   7  12       73.99       57.26      7.11 o 
   2   7  12      151.44      106.37      8.46 o 
   3   7  12       55.43       57.39      7.35 o 
   4   7  12        8.88        4.84      6.79 o 
   5   7  12      246.97      253.78      9.93 o 
   6   7  12       57.34       55.93      8.43 o 
   7   7  12       34.89       40.39      8.87 o 
   8   7  12       36.68       31.14      9.59 o 
   9   7  12        8.25        7.93     12.01 o 
  10   7  12        0.27       -3.61     14.11 o 
  11   7  12       13.87       17.63     32.70 o 
   0   8  12      137.44      100.75     12.91 o 
   1   8  12       62.31       70.25      8.44 o 
   2   8  12      420.62      427.21     10.56 o 
   3   8  12      257.25      268.13     10.57 o 
   4   8  12        4.45        2.31      8.36 o 
   5   8  12        0.15       -1.00      8.93 o 
   6   8  12       57.21       49.01     10.50 o 
   7   8  12        8.76        3.85     10.75 o 
   8   8  12      123.64      128.22     14.69 o 
   9   8  12        5.25       15.35     12.95 o 
  10   8  12        2.00       11.38     39.32 o 
   1   9  12       19.72        5.99      9.05 o 
   2   9  12       23.38       27.84     10.00 o 
   3   9  12       22.78       24.87      9.93 o 
   4   9  12        1.74       -0.14     10.08 o 
   5   9  12       70.63       57.39     11.01 o 
   6   9  12       35.09       34.94     11.78 o 
   7   9  12       11.74       17.39     12.29 o 
   8   9  12       60.75       59.79     21.83 o 
   0  10  12      466.80      548.17     21.02 o 
   1  10  12        4.22        6.91     12.36 o 
   2  10  12        0.49        2.47     12.16 o 
   3  10  12       56.36       58.40     13.09 o 
   4  10  12        0.19        9.45     12.42 o 
   5  10  12       50.86       54.80     19.84 o 
   6  10  12      123.45      143.69     25.64 o 
   1  11  12      132.35      112.84     46.35 o 
   1   1  13      178.94      172.14      4.64 o 
   2   1  13      602.26      631.32      7.14 o 
   3   1  13       34.98       29.20      3.83 o 
   4   1  13       95.64       97.89      5.08 o 
   5   1  13      115.45      114.17      5.76 o 
   6   1  13      163.97      164.18      6.01 o 
   7   1  13      327.53      293.48      7.45 o 
   8   1  13       20.76       24.10      5.70 o 
   9   1  13       61.17       47.23      6.60 o 
  10   1  13      228.04      199.54      8.80 o 
  11   1  13      123.82      136.87     10.79 o 
  12   1  13      222.78      239.37     12.77 o 
  13   1  13       19.08       21.31     12.18 o 
  14   1  13        0.05        7.07     16.15 o 
   0   2  13      289.78      309.62      6.88 o 
   1   2  13        0.01        0.02      3.51 o 
   2   2  13      147.28      153.54      4.60 o 
   3   2  13      350.75      350.42      6.25 o 
   4   2  13      686.97      687.06      8.39 o 
   5   2  13     1013.54      996.72     10.01 o 
   6   2  13      504.32      508.89      8.85 o 
   7   2  13        3.40        2.68      5.57 o 
   8   2  13       21.64       20.26      5.91 o 
   9   2  13       62.91       71.38      8.19 o 
  10   2  13      145.91      131.72      9.94 o 
  11   2  13       13.56       21.67      8.71 o 
  12   2  13       29.29       18.91     10.23 o 
  13   2  13      279.35      296.21     13.79 o 
  14   2  13       51.54       39.41     23.12 o 
   1   3  13      142.72      132.40      4.80 o 
   2   3  13      252.03      231.82      5.70 o 
   3   3  13       26.97       26.32      4.14 o 
   4   3  13      277.36      270.41      6.12 o 
   5   3  13        0.74        3.45      4.95 o 
   6   3  13     1466.16     1461.64     14.03 o 
   7   3  13      121.78      121.25      7.63 o 
   8   3  13      438.06      436.83     10.09 o 
   9   3  13       14.19       15.11      7.31 o 
  10   3  13       19.09       11.84      8.07 o 
  11   3  13       66.85       72.72      9.68 o 
  12   3  13        0.74        0.46     10.30 o 
  13   3  13       80.05       77.64     14.27 o 
   0   4  13        2.07        0.72      5.94 o 
   1   4  13       60.94       66.62      5.03 o 
   2   4  13      103.36      114.20      5.74 o 
   3   4  13        0.41        1.76      4.81 o 
   4   4  13      719.38      685.71      9.48 o 
   5   4  13      453.95      474.36      8.52 o 
   6   4  13       76.57       69.31      6.56 o 
   7   4  13      341.74      313.72      9.12 o 
   8   4  13       16.46        7.16      6.72 o 
   9   4  13        6.41        6.65      7.83 o 
  10   4  13        0.00        3.08      9.12 o 
  11   4  13        0.01        5.87      9.30 o 
  12   4  13      103.46       90.92     13.09 o 
  13   4  13       35.96       36.99     33.18 o 
   1   5  13      282.95      304.59      7.62 o 
   2   5  13       64.39       57.75      6.02 o 
   3   5  13       69.93       60.91      6.20 o 
   4   5  13        2.40       -1.19      5.14 o 
   5   5  13       20.69       19.94      5.89 o 
   6   5  13       65.20       55.95      7.11 o 
   7   5  13       34.85       27.51      7.02 o 
   8   5  13       89.89       76.34      9.15 o 
   9   5  13       19.85       15.08      8.77 o 
  10   5  13       10.68        9.51      9.78 o 
  11   5  13       34.60       28.69     11.28 o 
  12   5  13        5.53        7.62     16.50 o 
   0   6  13      359.68      325.49     12.22 o 
   1   6  13       22.03       18.52      5.88 o 
   2   6  13      555.72      542.45      9.95 o 
   3   6  13       69.55       60.89      7.26 o 
   4   6  13      103.47       81.28      7.78 o 
   5   6  13       76.09       71.01      7.40 o 
   6   6  13        2.56        0.73      6.88 o 
   7   6  13      455.35      482.03     10.42 o 
   8   6  13      111.75      111.44     10.99 o 
   9   6  13       18.32       17.18      9.93 o 
  10   6  13       77.91       76.69     12.51 o 
  11   6  13        5.46        7.88     15.26 o 
   1   7  13       15.95       14.69      6.69 o 
   2   7  13      159.33      147.01      8.60 o 
   3   7  13       44.25       51.02      7.52 o 
   4   7  13       82.63       77.62      8.49 o 
   5   7  13        0.01       -1.78      7.32 o 
   6   7  13       24.35       26.67      9.06 o 
   7   7  13       40.14       55.02     10.99 o 
   8   7  13       25.11       22.34     10.48 o 
   9   7  13        7.13       14.74     12.00 o 
  10   7  13        6.43       12.87     18.55 o 
   0   8  13        0.97       -0.12     11.00 o 
   1   8  13        1.28        3.67      8.42 o 
   2   8  13       35.20       40.87      8.32 o 
   3   8  13       28.12       22.84      9.06 o 
   4   8  13      375.20      406.58     12.54 o 
   5   8  13      266.11      266.81     12.23 o 
   6   8  13        1.35       -2.18     10.56 o 
   7   8  13       22.10       20.34     12.18 o 
   8   8  13        0.17        4.12     12.11 o 
   9   8  13        2.55        6.18     25.04 o 
   1   9  13        7.89       11.07     10.50 o 
   2   9  13      231.62      229.60     13.32 o 
   3   9  13        0.40        1.89     10.70 o 
   4   9  13      372.31      415.24     13.75 o 
   5   9  13       33.29       34.74     11.87 o 
   6   9  13       14.13        8.60     12.01 o 
   7   9  13       55.79       75.00     17.08 o 
   0  10  13      235.68      271.77     22.30 o 
   1  10  13        9.06        3.53     13.22 o 
   2  10  13      118.58      114.25     17.22 o 
   3  10  13        9.09        5.78     17.74 o 
   4  10  13       20.91       14.31     24.98 o 
   5  10  13       13.72       13.85     25.75 o 
   0   0  14      940.17      974.53     17.83 o 
   1   0  14      530.12      574.96     10.12 o 
   2   0  14      453.03      460.07      9.38 o 
   3   0  14     1230.76     1345.76     14.72 o 
   4   0  14        0.05        1.70      6.37 o 
   5   0  14     2391.85     2462.59     22.70 o 
   6   0  14      202.78      188.44     10.53 o 
   7   0  14      227.21      208.34     10.96 o 
   8   0  14      971.80     1014.36     16.96 o 
   9   0  14      431.21      422.85     12.63 o 
  10   0  14       22.87       22.05     10.78 o 
  11   0  14       72.14       37.83     15.14 o 
  12   0  14      172.90      190.29     19.80 o 
  13   0  14       93.63      120.80     19.17 o 
   1   1  14        2.01        2.24      3.69 o 
   2   1  14      710.66      715.12      7.85 o 
   3   1  14        9.45        9.37      4.47 o 
   4   1  14      643.50      667.75      8.97 o 
   5   1  14       96.96       89.42      6.12 o 
   6   1  14       41.77       43.47      5.45 o 
   7   1  14       49.76       45.30      6.36 o 
   8   1  14      366.95      369.50      9.25 o 
   9   1  14       60.79       55.83      8.96 o 
  10   1  14       34.67       28.43      8.02 o 
  11   1  14       25.45       30.21      9.39 o 
  12   1  14        7.70        1.88     10.48 o 
  13   1  14        5.40        4.09     12.83 o 
  14   1  14       33.42        0.60     38.60 o 
   0   2  14      482.74      462.97     10.68 o 
   1   2  14        0.00        0.77      3.99 o 
   2   2  14       37.60       35.90      4.68 o 
   3   2  14        3.66        3.00      4.31 o 
   4   2  14      245.27      236.13      6.14 o 
   5   2  14      669.64      678.27      9.34 o 
   6   2  14        6.00        9.38      5.04 o 
   7   2  14        0.59        0.63      6.62 o 
   8   2  14        8.13        6.97      6.64 o 
   9   2  14        8.98        5.94      7.27 o 
  10   2  14       18.69       17.05      8.20 o 
  11   2  14       61.77       87.15     11.22 o 
  12   2  14       13.00       16.20     10.76 o 
  13   2  14       40.00       58.15     15.91 o 
   1   3  14       11.33       14.84      4.31 o 
   2   3  14      556.99      541.26      8.32 o 
   3   3  14      145.04      161.44      6.07 o 
   4   3  14      975.30     1002.12     11.03 o 
   5   3  14      165.66      153.68      6.55 o 
   6   3  14        4.22        4.18      6.33 o 
   7   3  14       47.51       42.29      7.04 o 
   8   3  14        3.63        0.88      6.94 o 
   9   3  14      121.27      111.66      9.19 o 
  10   3  14       56.34       59.77      9.72 o 
  11   3  14       12.91       13.75      9.77 o 
  12   3  14      208.38      235.67     13.94 o 
  13   3  14       15.28        7.69     22.81 o 
   0   4  14       45.02       36.89      7.11 o 
   1   4  14       13.25       12.86      4.78 o 
   2   4  14       71.06       63.95      5.89 o 
   3   4  14       11.06        4.90      4.93 o 
   4   4  14        5.82        4.66      5.48 o 
   5   4  14       91.52       76.88      6.72 o 
   6   4  14      432.62      432.11      9.33 o 
   7   4  14       14.38       10.17      7.17 o 
   8   4  14        4.44       -1.22      7.54 o 
   9   4  14        0.13        0.00      8.71 o 
  10   4  14       41.03       38.67      9.16 o 
  11   4  14        3.40        2.49     10.12 o 
  12   4  14       35.11       35.92     14.04 o 
   1   5  14      816.34      842.52     11.29 o 
   2   5  14       29.86       30.73      5.74 o 
   3   5  14       61.06       54.71      6.48 o 
   4   5  14       94.38       91.92      6.79 o 
   5   5  14       63.30       57.38      6.96 o 
   6   5  14      393.18      415.02      9.01 o 
   7   5  14       28.76       30.44      7.87 o 
   8   5  14     1171.56     1181.18     15.97 o 
   9   5  14      265.25      240.80     11.74 o 
  10   5  14      231.61      209.93     13.33 o 
  11   5  14       78.35       77.70     12.53 o 
   0   6  14       28.19       20.73      8.61 o 
   1   6  14        0.00        0.15      6.41 o 
   2   6  14       24.39       28.73      6.30 o 
   3   6  14       14.06       13.75      6.58 o 
   4   6  14       65.13       75.80      7.53 o 
   5   6  14       74.49       71.96      7.86 o 
   6   6  14        0.08       -3.56      7.43 o 
   7   6  14       18.21       15.66      8.06 o 
   8   6  14      184.96      174.42     12.78 o 
   9   6  14       35.00       56.04     11.73 o 
  10   6  14      122.34      138.73     14.82 o 
  11   6  14       69.47       62.25     38.90 o 
   1   7  14      163.19      149.79      9.58 o 
   2   7  14      207.09      202.17      8.96 o 
   3   7  14      179.79      198.78      9.83 o 
   4   7  14      257.63      257.84      9.77 o 
   5   7  14       23.72       31.76      8.09 o 
   6   7  14       21.79       29.80      9.38 o 
   7   7  14       57.35       69.30     10.50 o 
   8   7  14        6.73        1.41     10.76 o 
   9   7  14       49.02       50.87     13.01 o 
  10   7  14        3.52       22.10     36.22 o 
   0   8  14      252.13      252.41     14.99 o 
   1   8  14       42.44       28.10      8.98 o 
   2   8  14       23.97       19.90      9.03 o 
   3   8  14       63.74       63.96     10.07 o 
   4   8  14       42.69       48.18     10.52 o 
   5   8  14      273.63      313.06     12.72 o 
   6   8  14      141.09      160.47     13.90 o 
   7   8  14       22.75       18.55     11.69 o 
   8   8  14       44.22       39.19     17.26 o 
   1   9  14      118.49      149.02     12.53 o 
   2   9  14      345.46      400.31     14.11 o 
   3   9  14       28.07       25.62     11.94 o 
   4   9  14       72.67       59.65     12.49 o 
   5   9  14        8.43        1.94     13.48 o 
   6   9  14       79.21       80.51     17.19 o 
   4  10  14      117.52      148.22     40.99 o 
   1   1  15       55.90       48.28      4.99 o 
   2   1  15        3.29        1.60      4.57 o 
   3   1  15       53.43       55.50      5.45 o 
   4   1  15        0.55       -0.10      5.14 o 
   5   1  15        6.58        4.98      5.53 o 
   6   1  15       19.57       11.85      5.86 o 
   7   1  15       70.45       63.04      7.55 o 
   8   1  15       50.97       57.02      7.79 o 
   9   1  15        0.47        0.63      8.41 o 
  10   1  15        1.73       -0.82      8.89 o 
  11   1  15        9.13       13.45     10.12 o 
  12   1  15       89.23      101.35     14.25 o 
  13   1  15        3.77       -0.22     24.47 o 
   0   2  15      658.50      639.25     12.66 o 
   1   2  15       73.50       69.85      5.84 o 
   2   2  15       36.26       33.04      5.39 o 
   3   2  15      198.50      176.92      6.40 o 
   4   2  15       17.22       18.37      5.43 o 
   5   2  15      308.60      287.15      7.89 o 
   6   2  15      346.82      340.90      8.31 o 
   7   2  15      281.77      271.37      8.36 o 
   8   2  15      280.36      280.17      9.49 o 
   9   2  15        0.05       -3.27      7.56 o 
  10   2  15      421.21      451.14     12.40 o 
  11   2  15        5.30       -0.11     10.89 o 
  12   2  15       17.09       31.10     12.70 o 
  13   2  15      158.52      183.13     27.11 o 
   1   3  15      664.89      658.41      9.27 o 
   2   3  15     1519.47     1539.48     14.20 o 
   3   3  15      247.12      246.49      7.32 o 
   4   3  15     1416.08     1415.02     14.20 o 
   5   3  15      237.01      216.66      7.68 o 
   6   3  15       56.93       55.16      6.82 o 
   7   3  15       73.08       65.58      7.96 o 
   8   3  15       15.50       13.85      7.63 o 
   9   3  15      165.92      168.89     10.13 o 
  10   3  15       52.95       49.21     10.18 o 
  11   3  15        3.46        4.68     10.71 o 
  12   3  15       16.16       22.56     15.41 o 
   0   4  15     2826.81     2797.95     22.88 o 
   1   4  15      395.20      384.27      8.50 o 
   2   4  15      208.07      196.16      7.53 o 
   3   4  15        5.09        2.73      5.75 o 
   4   4  15       96.91       92.57      7.48 o 
   5   4  15       77.66       81.97      7.58 o 
   6   4  15      154.36      149.11      8.38 o 
   7   4  15      735.41      749.73     12.88 o 
   8   4  15      364.00      346.40     10.83 o 
   9   4  15       95.12       87.20     10.53 o 
  10   4  15      573.78      579.94     12.93 o 
  11   4  15        0.73       -3.90     11.67 o 
  12   4  15       32.05       58.00     21.68 o 
   1   5  15       36.34       28.54      6.40 o 
   2   5  15      171.75      159.98      8.20 o 
   3   5  15       24.32       25.97      6.48 o 
   4   5  15        5.42        6.26      6.52 o 
   5   5  15      140.50      143.21      7.92 o 
   6   5  15       49.10       49.33      7.97 o 
   7   5  15       17.48       19.53      8.62 o 
   8   5  15       14.78        9.05      9.53 o 
   9   5  15      153.03      139.86     12.83 o 
  10   5  15       25.93        9.68     10.97 o 
  11   5  15        0.24      -10.38     21.45 o 
   0   6  15      180.71      137.00     12.71 o 
   1   6  15       57.72       46.61      7.79 o 
   2   6  15        0.02       -0.53      7.11 o 
   3   6  15      138.93      123.89      9.38 o 
   4   6  15       83.22       72.74      8.26 o 
   5   6  15        8.13       10.64      8.55 o 
   6   6  15        0.07        1.05      8.41 o 
   7   6  15      242.05      246.67     12.21 o 
   8   6  15      249.22      249.17     14.25 o 
   9   6  15       26.36       35.53     12.16 o 
  10   6  15        5.17        6.62     20.12 o 
   1   7  15      207.12      213.63     10.04 o 
   2   7  15      256.43      262.82      9.72 o 
   3   7  15      122.01      150.14     10.03 o 
   4   7  15      146.59      149.27     11.04 o 
   5   7  15      255.83      257.22     10.45 o 
   6   7  15        0.00       -7.92     10.78 o 
   7   7  15       45.20       52.92     12.12 o 
   8   7  15       15.80       16.19     13.73 o 
   9   7  15      217.09      237.12     33.37 o 
   0   8  15      204.68      178.82     16.87 o 
   1   8  15       71.69       80.12     10.34 o 
   2   8  15      203.05      209.17     11.88 o 
   3   8  15      377.51      406.76     12.22 o 
   4   8  15       21.99       26.78     11.15 o 
   5   8  15        6.12        7.99     11.77 o 
   6   8  15        0.43       -0.36     11.10 o 
   7   8  15        2.73       -0.10     19.69 o 
   8   8  15       39.80       25.79     40.03 o 
   1   9  15       22.44       23.11     11.64 o 
   2   9  15        1.91       -0.42     12.07 o 
   3   9  15       45.65       65.71     13.25 o 
   4   9  15      102.33      111.60     20.21 o 
   5   9  15        3.71       -4.65     37.83 o 
   0   0  16      364.64      375.00     13.60 o 
   1   0  16        0.26       -2.91      6.22 o 
   2   0  16       88.21       81.23      8.08 o 
   3   0  16      276.52      293.79     11.41 o 
   4   0  16       59.18       59.45     10.33 o 
   5   0  16      124.26      111.16     11.73 o 
   6   0  16      223.28      217.86     12.67 o 
   7   0  16      441.90      473.65     15.14 o 
   8   0  16       53.90       30.09     10.88 o 
   9   0  16      415.91      433.47     15.82 o 
  10   0  16      388.10      387.39     19.19 o 
  11   0  16        4.15        3.92     17.98 o 
  12   0  16        4.07       -4.67     22.21 o 
   1   1  16      230.01      231.38      6.23 o 
   2   1  16      213.03      213.74      6.44 o 
   3   1  16       60.52       55.99      6.04 o 
   4   1  16      175.98      169.60      7.43 o 
   5   1  16       16.10       14.37      5.70 o 
   6   1  16       24.38       28.15      6.59 o 
   7   1  16        0.67       -3.96      7.82 o 
   8   1  16       38.16       36.53      8.46 o 
   9   1  16        0.48       -1.60      8.75 o 
  10   1  16       63.09       65.54     10.74 o 
  11   1  16       23.29       31.71     11.37 o 
  12   1  16       43.63       33.96     16.66 o 
   0   2  16      107.19       86.10      8.89 o 
   1   2  16        3.21        1.96      5.23 o 
   2   2  16        0.12        0.75      5.65 o 
   3   2  16      130.14      139.25      7.47 o 
   4   2  16       93.55       80.05      7.15 o 
   5   2  16      743.98      768.65     12.35 o 
   6   2  16        3.30        3.45      6.77 o 
   7   2  16      195.18      192.94      9.82 o 
   8   2  16        1.55       -1.79      8.35 o 
   9   2  16       12.17        5.32      9.47 o 
  10   2  16       96.63       95.42     13.31 o 
  11   2  16        0.04       -2.26     12.84 o 
  12   2  16        2.86       -3.80     17.23 o 
   1   3  16       51.59       45.05      6.18 o 
   2   3  16      173.86      171.78      7.49 o 
   3   3  16      249.32      250.39      8.83 o 
   4   3  16       63.97       58.41      7.48 o 
   5   3  16       43.09       23.39      7.62 o 
   6   3  16      137.21      115.75      9.48 o 
   7   3  16        0.67       -1.69      7.19 o 
   8   3  16        5.51        6.30      8.28 o 
   9   3  16      271.32      250.92     12.06 o 
  10   3  16       41.97       44.21     11.07 o 
  11   3  16       79.58       73.17     12.76 o 
  12   3  16       21.94       21.33     35.62 o 
   0   4  16      102.29       82.60     13.60 o 
   1   4  16       26.73       25.69      6.65 o 
   2   4  16       13.79       14.49      6.43 o 
   3   4  16       32.61       24.77      6.66 o 
   4   4  16      111.13      103.70      8.46 o 
   5   4  16        0.02       -4.17      6.88 o 
   6   4  16      220.00      207.18      9.27 o 
   7   4  16       60.98       47.44      8.85 o 
   8   4  16        3.32        3.90      8.79 o 
   9   4  16       55.02       39.64     10.60 o 
  10   4  16       31.34       28.83     11.37 o 
  11   4  16        0.43       -3.13     17.58 o 
   1   5  16      423.92      410.27      9.95 o 
   2   5  16     1072.66     1080.10     14.66 o 
   3   5  16       51.93       45.05      7.79 o 
   4   5  16       63.50       57.99      7.89 o 
   5   5  16      304.24      333.23      9.95 o 
   6   5  16      293.36      273.38     10.96 o 
   7   5  16      143.14      148.04     11.44 o 
   8   5  16      309.81      284.10     12.58 o 
   9   5  16     1274.26     1362.08     18.44 o 
  10   5  16      109.25       80.02     15.36 o 
   0   6  16       87.42       86.71     13.79 o 
   1   6  16      117.49      111.42      9.82 o 
   2   6  16        1.47       -6.46      8.76 o 
   3   6  16       69.34       67.17      9.20 o 
   4   6  16       12.66        8.41      8.29 o 
   5   6  16      402.77      406.93     11.43 o 
   6   6  16        3.09        0.91      9.76 o 
   7   6  16      101.14      108.14     11.68 o 
   8   6  16        9.91       11.80     11.31 o 
   9   6  16        1.19        8.08     16.20 o 
   1   7  16      286.89      294.28     11.17 o 
   2   7  16        0.08       -1.58      9.30 o 
   3   7  16        5.19        9.74      8.82 o 
   4   7  16        0.00        0.30      9.86 o 
   5   7  16       10.08        9.59     10.64 o 
   6   7  16        8.33        3.03     11.73 o 
   7   7  16       11.15        2.17     12.93 o 
   0   8  16        2.56       -0.44     14.92 o 
   1   8  16        6.10        5.19     10.24 o 
   2   8  16        9.85       10.61     10.55 o 
   3   8  16        7.69       11.32     10.64 o 
   4   8  16        0.58        8.38     11.16 o 
   5   8  16      213.46      240.04     14.52 o 
   6   8  16       13.67       10.50     26.38 o 
   1   9  16      135.61      137.09     23.42 o 
   2   9  16       30.71       32.15     20.87 o 
   3   9  16      115.10      114.41     31.72 o 
   1   1  17        9.60       11.83      5.77 o 
   2   1  17     1549.89     1658.13     14.40 o 
   3   1  17      412.71      417.06      9.11 o 
   4   1  17     1231.49     1270.89     14.15 o 
   5   1  17       24.92       24.18      7.49 o 
   6   1  17      278.33      277.34     10.04 o 
   7   1  17      158.51      153.94     10.99 o 
   8   1  17        0.81       -5.09      9.13 o 
   9   1  17        5.79       -1.62     10.47 o 
  10   1  17        1.43        1.59     10.58 o 
  11   1  17        0.37        1.55     15.17 o 
   0   2  17      137.49      143.63     10.81 o 
   1   2  17       79.95       78.01      7.51 o 
   2   2  17       46.29       39.73      6.44 o 
   3   2  17      495.31      513.13      9.78 o 
   4   2  17      105.57      104.33      8.20 o 
   5   2  17        0.05        1.46      6.91 o 
   6   2  17      233.56      245.96      9.72 o 
   7   2  17        0.21       -2.02      8.16 o 
   8   2  17       19.04       16.97      9.96 o 
   9   2  17       55.19       59.06     11.25 o 
  10   2  17        0.66        1.61     11.00 o 
  11   2  17       10.37       18.73     16.69 o 
   1   3  17        5.61        1.74      5.98 o 
   2   3  17       48.64       48.73      7.30 o 
   3   3  17       37.30       30.02      7.59 o 
   4   3  17      448.80      447.10     10.55 o 
   5   3  17       18.66       13.69      8.30 o 
   6   3  17       15.78       11.89      8.53 o 
   7   3  17        0.03        3.07      9.09 o 
   8   3  17      182.32      185.11     12.28 o 
   9   3  17        2.69        5.15     10.46 o 
  10   3  17        5.48        1.96     12.23 o 
   0   4  17       39.68       34.63     12.94 o 
   1   4  17        3.81        2.20      7.44 o 
   2   4  17        0.03        3.17      7.19 o 
   3   4  17      109.17      100.41      9.21 o 
   4   4  17        1.43       -3.46      7.61 o 
   5   4  17       10.52       11.24      8.90 o 
   6   4  17       41.78       32.43      9.69 o 
   7   4  17       65.66       73.98     10.58 o 
   8   4  17      352.17      355.73     13.36 o 
   9   4  17      196.35      184.44     12.85 o 
  10   4  17        9.42       18.64     17.00 o 
   1   5  17        0.17        1.16      8.39 o 
   2   5  17        2.51        5.04      8.35 o 
   3   5  17      123.96      132.20     11.03 o 
   4   5  17       21.25       15.77      8.50 o 
   5   5  17        6.65        4.99      8.72 o 
   6   5  17       67.46       60.91      9.87 o 
   7   5  17       41.54       48.07     10.31 o 
   8   5  17       94.98       94.54     11.64 o 
   9   5  17        2.41        3.44     15.10 o 
  10   5  17       13.63       11.74     39.91 o 
   0   6  17       14.73       11.86     14.13 o 
   1   6  17       10.48        7.01      9.95 o 
   2   6  17      132.67      143.82     13.06 o 
   3   6  17       69.37       66.36      9.49 o 
   4   6  17      289.03      323.52     10.99 o 
   5   6  17       25.33       29.34     10.26 o 
   6   6  17       12.72       19.93     11.26 o 
   7   6  17       21.10       15.33     11.16 o 
   8   6  17        1.77       -4.19     17.63 o 
   1   7  17        1.45        3.10     10.95 o 
   2   7  17       40.21       35.10     11.28 o 
   3   7  17       47.85       42.09     10.86 o 
   4   7  17        0.77        4.77     10.65 o 
   5   7  17       11.31        5.82     11.23 o 
   6   7  17       84.18       80.19     14.48 o 
   7   7  17       46.68       47.66     34.08 o 
   0   8  17      102.26       92.10     18.72 o 
   1   8  17        2.72        3.23     11.28 o 
   2   8  17        1.07       -2.11     13.91 o 
   3   8  17       50.87       59.87     17.71 o 
   4   8  17       59.30       55.63     24.87 o 
   5   8  17       82.32       86.86     41.64 o 
   0   0  18     1317.77     1301.93     23.76 o 
   1   0  18      159.01      168.74     11.49 o 
   2   0  18      164.05      157.75     13.33 o 
   3   0  18      584.37      595.07     15.95 o 
   4   0  18       59.23       52.50     10.84 o 
   5   0  18       55.36       53.31     12.33 o 
   6   0  18      384.77      384.14     15.07 o 
   7   0  18        1.75        1.94     12.51 o 
   8   0  18       23.76        8.96     12.90 o 
   9   0  18       58.05       49.98     17.95 o 
  10   0  18        6.93        6.13     18.95 o 
   1   1  18        1.76        3.76      6.45 o 
   2   1  18       89.08       86.44      8.28 o 
   3   1  18      124.23      124.25      9.76 o 
   4   1  18        4.02        3.16      7.61 o 
   5   1  18        0.37        2.55      7.71 o 
   6   1  18      231.03      237.20     11.51 o 
   7   1  18       61.43       59.41     10.19 o 
   8   1  18       60.13       57.97     11.51 o 
   9   1  18       44.21       50.75     11.46 o 
  10   1  18       12.19        6.59     13.64 o 
   0   2  18      360.12      361.02     11.80 o 
   1   2  18      180.24      176.97      8.49 o 
   2   2  18       16.61       15.94      7.01 o 
   3   2  18      731.22      772.46     12.75 o 
   4   2  18        0.83       -3.80      8.50 o 
   5   2  18       54.51       54.84      8.99 o 
   6   2  18        7.96        7.36     10.36 o 
   7   2  18      292.06      296.82     12.80 o 
   8   2  18       14.29       13.05     10.94 o 
   9   2  18       18.51       18.65     11.46 o 
  10   2  18      191.56      211.98     21.31 o 
   1   3  18       64.38       58.60      7.60 o 
   2   3  18        0.87       -1.80      7.42 o 
   3   3  18      837.30      870.45     13.70 o 
   4   3  18        4.06        0.47      8.39 o 
   5   3  18       11.36        8.46      8.48 o 
   6   3  18        1.35        0.28      9.91 o 
   7   3  18      123.98       92.26     11.97 o 
   8   3  18        0.44        1.51     11.45 o 
   9   3  18      163.14      170.46     15.54 o 
   0   4  18        5.74       -0.15     13.73 o 
   1   4  18       23.31       18.40      8.76 o 
   2   4  18       11.77       11.54      7.96 o 
   3   4  18       29.41       29.64      8.44 o 
   4   4  18      124.04      120.51     11.03 o 
   5   4  18        2.49        1.93      9.23 o 
   6   4  18       62.84       50.59     10.77 o 
   7   4  18      133.38      139.78     11.97 o 
   8   4  18       43.71       40.17     12.90 o 
   9   4  18        1.57       -3.41     18.67 o 
  10   4  18      190.72      212.63     44.92 o 
   1   5  18        0.22       -4.09      9.97 o 
   2   5  18        5.82        3.68     10.33 o 
   3   5  18      131.03      116.66     11.21 o 
   4   5  18       45.49       44.17     10.58 o 
   5   5  18        2.26        1.60      9.87 o 
   6   5  18       51.27       39.82     11.40 o 
   7   5  18        0.27       -2.88     12.50 o 
   8   5  18        0.62        5.65     19.74 o 
   0   6  18       19.79       18.78     15.03 o 
   1   6  18        9.73       11.74     11.81 o 
   2   6  18       10.93        7.37     10.80 o 
   3   6  18      116.79      112.51     12.48 o 
   4   6  18       21.91       20.42     10.79 o 
   5   6  18       15.03       15.13     11.47 o 
   6   6  18        0.43       -2.78     14.68 o 
   7   6  18        7.74      -19.00     37.89 o 
   8   6  18        3.46        7.97     28.92 o 
   1   7  18      148.26      166.48     15.40 o 
   2   7  18       31.54       36.31     12.43 o 
   3   7  18       10.03        1.38     12.41 o 
   4   7  18       29.01       24.51     15.13 o 
   5   7  18       11.75       14.45     17.85 o 
   6   7  18       41.63       55.36     26.90 o 
   0   8  18      289.38      356.60     42.78 o 
   1   8  18      113.55      137.93     28.62 o 
   2   8  18      105.33      127.65     29.31 o 
   3   8  18      310.36      369.13     30.07 o 
   1   1  19      407.08      435.62      9.84 o 
   2   1  19       54.88       52.71      9.08 o 
   3   1  19        3.74        1.50      8.21 o 
   4   1  19      336.03      337.49     11.07 o 
   5   1  19       72.51       70.57      9.64 o 
   6   1  19      149.88      154.90     12.20 o 
   7   1  19        0.28        3.48     10.54 o 
   8   1  19      117.12      112.04     13.45 o 
   9   1  19       44.85       48.82     15.04 o 
  10   1  19        7.47       12.87     34.43 o 
   0   2  19      333.68      354.80     14.69 o 
   1   2  19       34.35       36.18      7.71 o 
   2   2  19      585.86      601.08     11.03 o 
   3   2  19       75.22       66.98      9.92 o 
   4   2  19       75.65       79.10     10.54 o 
   5   2  19      100.73       91.01     11.37 o 
   6   2  19      393.38      397.61     14.35 o 
   7   2  19        0.73        2.76     11.78 o 
   8   2  19        0.77        0.72     12.92 o 
   9   2  19       61.64       60.79     20.69 o 
  10   2  19       33.31       17.99     35.33 o 
   1   3  19        0.29       -1.66      9.13 o 
   2   3  19      235.87      232.32     10.38 o 
   3   3  19        4.47        6.52      8.51 o 
   4   3  19      205.10      198.96     12.12 o 
   5   3  19        2.14       -1.92      9.86 o 
   6   3  19        1.71        0.21      9.79 o 
   7   3  19        4.54       13.12     11.95 o 
   8   3  19        0.26       -3.78     13.92 o 
   0   4  19      717.45      717.84     21.68 o 
   1   4  19       28.61       19.84     10.59 o 
   2   4  19      200.78      193.67     12.77 o 
   3   4  19      156.37      163.16     12.09 o 
   4   4  19      346.34      351.66     13.23 o 
   5   4  19        1.54       -1.87     11.24 o 
   6   4  19       16.54       17.96     11.20 o 
   7   4  19       20.33       11.17     13.18 o 
   8   4  19       55.93       46.97     20.43 o 
   1   5  19        3.04        3.13     11.43 o 
   2   5  19       65.36       53.19     11.80 o 
   3   5  19       56.91       53.45     10.78 o 
   4   5  19       19.99       24.95     11.06 o 
   5   5  19       31.16       28.11     13.83 o 
   6   5  19       16.86        9.08     12.06 o 
   7   5  19        0.21       -2.98     21.38 o 
   0   6  19        0.00        1.24     17.47 o 
   1   6  19       54.92       56.11     12.47 o 
   2   6  19      336.02      347.75     15.94 o 
   3   6  19      182.39      204.89     15.82 o 
   4   6  19      106.75       98.46     15.02 o 
   5   6  19       11.60       16.69     19.21 o 
   6   6  19       49.69       62.07     35.56 o 
   1   7  19        0.07        0.59     24.13 o 
   2   7  19       88.03       96.75     38.42 o 
   3   7  19        5.21       -3.87     33.12 o 
   0   0  20      925.92     1080.07     35.62 o 
   1   0  20      358.96      365.85     17.87 o 
   2   0  20        0.00        2.33     13.45 o 
   3   0  20      736.93      832.26     19.65 o 
   4   0  20        0.93       -5.60     13.41 o 
   5   0  20       29.37       21.49     15.15 o 
   6   0  20        2.38        5.67     14.75 o 
   7   0  20       23.95        7.61     18.27 o 
   8   0  20        0.12       -7.27     30.26 o 
   1   1  20        4.28        6.22      8.93 o 
   2   1  20      119.16      110.17     11.82 o 
   3   1  20       43.61       36.27     10.28 o 
   4   1  20       25.84       34.00     10.45 o 
   5   1  20       20.38       22.41     11.12 o 
   6   1  20        1.08       -1.26     11.27 o 
   7   1  20       53.46       55.52     12.23 o 
   8   1  20       16.15        0.53     19.69 o 
   9   1  20        3.63        8.38     25.11 o 
   0   2  20      669.42      700.69     17.93 o 
   1   2  20        0.86       -3.02      8.52 o 
   2   2  20        8.18        9.01      9.12 o 
   3   2  20        0.55        1.12     11.06 o 
   4   2  20       19.12       17.10     10.65 o 
   5   2  20       19.02       15.10     11.49 o 
   6   2  20       13.31       10.67     12.67 o 
   7   2  20       44.15       30.54     13.15 o 
   8   2  20       85.02       85.55     26.43 o 
   1   3  20        0.29        0.21     10.05 o 
   2   3  20       75.26       78.76     10.29 o 
   3   3  20      467.03      493.89     13.53 o 
   4   3  20        1.13        4.94     10.64 o 
   5   3  20        4.97        6.48     11.15 o 
   6   3  20        7.77       13.77     12.38 o 
   7   3  20       46.18       47.11     15.55 o 
   0   4  20       52.66       54.07     16.75 o 
   1   4  20       46.30       55.29     11.51 o 
   2   4  20       87.39       85.39     13.04 o 
   3   4  20        0.04       -3.04     10.65 o 
   4   4  20        0.02       -1.63     11.01 o 
   5   4  20       51.35       49.52     12.66 o 
   6   4  20        8.67        8.29     15.75 o 
   7   4  20       15.10       29.84     37.41 o 
   1   5  20       93.38      103.82     12.87 o 
   2   5  20       68.14       68.65     13.93 o 
   3   5  20      183.27      172.88     16.22 o 
   4   5  20        1.51        4.11     16.82 o 
   5   5  20       42.62       30.00     21.46 o 
   6   5  20       32.64       40.39     47.72 o 
   0   6  20      126.56      131.22     20.85 o 
   1   6  20        0.55       -1.98     19.42 o 
   2   6  20       22.72       22.56     22.90 o 
   3   6  20       31.26       28.30     37.05 o 
   4   6  20       73.09       68.75     42.59 o 
   1   1  21      863.67      893.39     16.82 o 
   2   1  21       23.36       16.65     10.71 o 
   3   1  21       27.00       33.64     10.70 o 
   4   1  21        0.29        0.30     10.95 o 
   5   1  21       34.33       27.81     12.90 o 
   6   1  21       81.17       71.83     13.12 o 
   7   1  21        6.81        7.02     26.01 o 
   8   1  21       34.06        8.34     39.38 o 
   0   2  21       99.10       85.26     16.19 o 
   1   2  21        0.14       -8.79      9.90 o 
   2   2  21      105.31      108.40     13.02 o 
   3   2  21       28.51       30.56     12.36 o 
   4   2  21       16.67        6.16     11.72 o 
   5   2  21       70.49       63.30     13.73 o 
   6   2  21      342.58      369.23     21.68 o 
   1   3  21       50.69       49.93     11.33 o 
   2   3  21        4.63        7.42     12.85 o 
   3   3  21       25.33       30.64     11.66 o 
   4   3  21      277.73      268.30     15.55 o 
   5   3  21       85.41       86.57     16.41 o 
   6   3  21      153.36      153.53     43.85 o 
   0   4  21      235.84      272.36     23.75 o 
   1   4  21       11.70       14.06     12.84 o 
   2   4  21       45.55       38.58     13.21 o 
   3   4  21        3.89        3.95     14.90 o 
   4   4  21      193.37      211.86     21.14 o 
   5   4  21        3.24       16.17     20.91 o 
   6   4  21        2.10      -14.95     48.85 o 
   1   5  21       16.18       19.22     16.16 o 
   2   5  21        1.61        5.80     26.37 o 
   3   5  21        9.40       11.32     36.70 o 
   4   5  21        0.59       -8.16     37.47 o 
   0   0  22     1290.84     1494.56     52.77 o 
   1   0  22        0.37       -2.79     17.48 o 
   2   0  22      723.84      767.45     23.86 o 
   3   0  22        0.18       -0.47     19.42 o 
   4   0  22       70.16       68.16     19.59 o 
   5   0  22        0.17      -17.16     36.46 o 
   1   1  22       18.69       20.85     14.79 o 
   2   1  22        4.88       -1.39     13.26 o 
   3   1  22       20.17       23.05     13.21 o 
   4   1  22        3.80       -8.73     15.64 o 
   5   1  22       28.93       29.97     23.63 o 
   6   1  22       21.58       12.09     37.05 o 
   0   2  22       65.89       73.02     18.93 o 
   1   2  22        0.06        3.32     13.66 o 
   2   2  22      260.62      267.88     19.48 o 
   3   2  22        0.45       -6.73     14.97 o 
   4   2  22       93.75       90.00     18.02 o 
   5   2  22       18.48       -2.98     33.60 o 
   1   3  22        0.94       -3.96     16.77 o 
   2   3  22        1.22       -2.38     17.13 o 
   3   3  22        2.12       -1.83     19.57 o 
   4   3  22       57.70       50.04     27.71 o 
   0   4  22      153.86      146.11     30.89 o 
   1   4  22       26.36       40.17     21.02 o 
   2   4  22       27.16       10.90     33.84 o 
   3   4  22        0.05      -12.63     34.31 o 
   1   1  23       88.85       85.81     21.44 o 
   2   1  23       12.89       24.22     25.60 o 
   3   1  23        5.92       10.54     38.66 o 
   0   2  23        8.58        5.71     27.14 o 
   1   2  23      104.05       88.66     25.75 o 
   2   2  23       58.43       54.64     24.71 o 
   3   2  23        2.23        2.84     27.73 o 
                                                 
